# Supplementary material for: Identification and Characterization of MicroRNAs in Asiatic Cotton (Gossypium arboreum L.)
Source: PLoS One. 2012 Apr 6;7(4):e33696. doi: 10.1371/journal.pone.0033696 (PMC3320894; doi:10.1371/journal.pone.0033696)
Supplement: Table S1 — microRNA precursor sequences (XLS) [file pone.0033696.s001.xls]

## Sheet: arboreum
Family	miRNA	Mature Sequence	ML	Lc	PL	A	C	G	T	AT	GC	A/U	C/G	MFE	AMFE	MFEI	Blast Type	A	C	G	T	MFE	Precursor	Family	MiRNA Start	Blast Type	Mismatches	known miRNA	known miRNA mature Sequence	Gene Accession	length of Precursor	MFE	MFEI	GC Content	gene Sequence
156	156a	CGACAGAAGCAAGAGGCAC	19	3	119	26.8908	26.8908	28.5714	17.6471	44.5378	55.4622	1.52381	0.941176	35.3	29.6639	0.534848	+	32	32	34	21	35.3	GTGCCGGCGTCTCGCGGTCTCTCGGTTGCTCTGTGATACAGAGACACGACGTTGGCCATATGNTATGTGAAACCGTCAGAACCACCCGTAAGAAGAGACACCGACAGAAGCAAGAGGCAC	156	1107	+	3	ath-miR156h	TGACAGAAGAAAGAGAGCAC	AW731589	120	39.9	0.595522	0.558333	AAAAAAAAAAAAAAAAAAAAAANANNAANAAANNAAAANAAAACCAAAANNNTTCTTANTAGAANANNCNNANANNANAGNACCCCCNAGCNNACCANNTTTTTTACANACCCCANACACAGANACACGAGCGAAGTCGGCGCCGCGTNAGATNTATNCCACACAGCTCGNCACGCGNCGCTCNACGATAGATGGTGGTAGAATTGNACACGTATTGCGACGCACAGAACGATTGCGTGAGCAGAGAGGCACAGACGTCAAGAAGAGCGTATCGGTGCCGCGCCAGCGAGCTCGCGTACGGGTGTCAGCGACATCCATGTGCGCGTCCACGCGCGCGTGATCCACGCACGATCNCTACACNCGTGGAGCAGTCGCGTCAACAGCGACGACAGAGGTAGA…
	156b	GGACAGAGAGAGAGATGCACA	21	3	92	22.8261	21.7391	31.5217	23.913	46.7391	53.2609	0.954545	0.689655	39.6	43.0435	0.808163	+	21	20	29	22	39.6	TGTGCACATCTTTCCTGTACGCTCCGTCGTTAACTCGCGTACTAGTCGAACGGATGGGTTGACGTGTGGAGGGACAGAGAGAGAGATGCACA	156	1292	+	3	osa-miR156k	TGACAGAAGAGAGAGAGCACA	AW729658	92	42.4	0.865306	0.532609	AGAAGGGGGGAGGGAGAAAAGAGAGAAGAAGAGAAAAGAGAGAGAAGGAGAAAGAACTTTTAATCCGGCACACGCAAAAACGCCGCGTCCCGGCTTCTTACCGCTAGCCNATCGTGAGGAGGCTACGTGAGTGCGGCTGTGGCGCGAGGGATGATCGGGCGGGCGCTGCGCGACTCTCGCGTNTCGCCGCTTCTCGCTCACGCGGATAGCTCTCGCCGTCGGAGGAAGCAGACTCCTACGGGTCTCTCTTCTCGAGTTGTGCCTCTTCTTATCGATTAGCGGAAGGCTGGGTTGGTGTGGACTATAATCTGCTTGGCGCTTCGATTGCGCCTCTCGGGATGTCGCGGGTGTGAAGACGGGACGGCGTGTCGCGTACCACGCCCCACGCATGAGCGGTGG…
	156c	TTACAGAAGAGAAGATCAC	19	5	82	36.5854	15.8537	20.7317	26.8293	63.4146	36.5854	1.36364	0.764706	19.9	24.2683	0.663333	-	30	13	17	22	19.9	TTACAGAAGAGAAGATCACAAATCTCATCTCACTGAAGTGATAGAAGAGCAGATTGAAGCTGTAGATCTTATCTTTCTGAAG	156	272	-	3	ahy-miR156a	TGACAGAAGAGAGAGAGCAC	FL576933	82	20.7	0.69	0.365854	CATTAGCGCTCTTCTTGCTCAGACAGTCTCTTTCTAGTCCATCGCATCTTGTAGCTTTGGTTCAATCCATTGCACCTTCTGATATATGCCTTGTAACTTCAATCTTCTTCAATGTAGCTTCAAGGATATGAGATTTGTGGCTTCGATCTGCTTCACTTGTAGCTTCAGAAAGATAAGATCTACAGCTTCAATCTGCTCTTCTATCACTTCAGTGAGATGAGATTTGTGATCTTCTCTTCTGTAACTCTAGCAAGGCAAGATCTGATATCCTCGATCAGCTCTACTTTATTCTTTATTCGGCATGTGATCCTGAGCTCAACTCATTTCTCACAATATGAATTGACTCTCTCGCAATATGAGTTGATTTTGGAAAAGTAAAAATTAAAAACACAATTTGAA…
	156d	AGAGAGAGATAGAGAGACAG	20	5	52	32.6923	13.4615	23.0769	30.7692	63.4615	36.5385	1.0625	0.583333	16.6	31.9231	0.873684	+	17	7	12	16	16.6	AGAGAGAGATAGAGAGACAGACTACCTCAAGTTTGATTTTTCTGTTGTCTAA	156	170	+	3	gma-miR156g	ACAGAAGATAGAGAGCACAG	BQ405273	52	16.6	0.873684	0.365385	GTTCGCTGTGCTAGTCATCTTTCGCCCACAGGAAGCCATGCCTTTGCCGTCATTCTCCCGAACACTGACTTGTGACAACTGTACCGAATTGAACCTCAACACGTGCTATACTTCACATCACTTAAATCAAGGCCCCTTATATAAGATGTCTTTTAAGTCTTAGTTACAAAGAGAGAGATAGAGAGACAGACTACCTCAAGTTTGATTTTTCTGTTGTCTAAAATGTTGGCCTTTACAACGTATTTGATTAAGGATGTCGAAAATTGTAATATTGTTGTGGAATTTGAGGTTCTTTTTAGAGGTAGTCAAAAAGTTAATTTTGACACACTGCTTTGTGCAGTGAAGCAATGTCGACCGGTTTTTGCCCCAACATTTCTGAGTTTCAGGGAAAAGAAAAAA…
158	158	TCCCAAATCTGAGACAAAGA	20	5	57	26.3158	12.2807	29.8246	31.5789	57.8947	42.1053	0.833333	0.411765	16.6	29.1228	0.691667	-	15	7	17	18	16.6	TCCCAAATCTGAGACAAAGAGTATTGGTAGTGTATATAGTATGTCTCTGGTGTGGGG	158	54	-	3	aly-miR158b	TCCCAAATGTAGACAAAGC	BM358577	57	16.6	0.691667	0.421053	ATATGACGTTCCTAGCCCTTTTTCATTCCCTGCACACCTTATTTCAGTCTGGGTCACGCTGACTCTCCGACTCCATTCTCCGCACGATGAAGTACTGGACTCCTCCATACACACCGAAGAGTCCACAAAGCACATCCAAACATGCGACTCTGATGTTGATAGCTCTCCGGAAAAACTCTGGTCGGCCAATCCAAGTGCTCCAAATCTGGCCTATACAAAACCTAAATAACTCCTAAGCAGGTCGAGACTTGTATTGATGTAGGACACTCTCTAAAGACATGGTCCACATTTCTCCCCCACACCAGAGACATACTATATACACTACCAATACTCTTTGTCTCAGATTTGGGAAAGTAGGATTATAAATTCTTGCTATGATTACAAAACCGAAACAACAAC…
167	167	TGAAGCTGCATGCATGATGTC	21	5	65	24.6154	24.6154	20	30.7692	55.3846	44.6154	0.8	1.23077	14	21.5385	0.482759	+	16	16	13	20	14	TGAAGCTGCATGCATGATGTCTCCGATTCATCTTCCTAATTGCTCGCATGAAGCATGCGTTCAAA	167	76	+	3	vvi-miR167c	TGAAGCTGCCAGCATGATCTC	BF268795	65	16	0.551724	0.446154	CTCATATCTCCTTCTCCTACTCGTTTCTTTCCTCATCTTGTCTCCTGGGCTGGGAATTAAAACAGGTGAGTTAGCTGAAGCTGCATGCATGATGTCTCCGATTCATCTTCCTAATTGCTCGCATGAAGCATGCGTTCAAAGCTGCGTTGAAAAGTATGGTGAATGCATCAATGGTGGTTGCATCGATTACCAGACTTGTTGTTGCAGGTTTTGACTGATGTTCATCATGAAATCAATATAAGGAAATGGTTAAAATAATTTTATTAATAAATGAAAAGTTTTGAATGAGAAATATGAAGAATTTATGTTTTTAAGAATTTATTATTATTTTTTGAACATGTAGTTTTATTTTTAAGAATTTCATCTATCTACTTTATAAATTTCAAATTTCAAAAAAAC…
172	172	TGAACCTGATGCTGCTGCAG	20	5	52	19.2308	21.1538	38.4615	21.1538	40.3846	59.6154	0.909091	0.55	22.9	44.0385	0.73871	+	10	11	20	11	22.9	TGAACCTGATGCTGCTGCAGGGCAAGAGGCTGCAGCTGAGCAGGGTGGTTCT	172	48	+	3	mtr-miR172	AGAATCCTGATGATGCTGCAG	BF270926	52	22.9	0.73871	0.596154	ATGATCAATGCCTTTGAGATCGTGGGAGAGCAAGAAGGACCAGCTGCTGAACCTGATGCTGCTGCAGGGCAAGAGGCTGCAGCTGAGCAGGGTGGTTCTACTGACGAAGGCGTAGCCCCAATGGATATTTAAGGATACCAGCATCGGGGCCCATCTCATGTTTAGATAAGGTTTTCTAGCGTGTGTTTGCGGATTGAGTTGGTAACTGGTAGACATTATTGTGTTGGATATTTCCTTCTTTCTTTTGCAAACTATGTTTTTACAAAAAAAAAAAAAAAAAA
399	399	TGCCAAAGGTGCTGCTCTT	19	3	65	20	23.0769	32.3077	24.6154	44.6154	55.3846	0.8125	0.714286	27.4	42.1538	0.761111	+	13	15	21	16	27.4	AGGAGGCTGCGCCTATGGCTGCTGTCGTTCAAATTACGGAAGAGGCTGCCAAAGGTGCTGCTCTT	399	74	+	3	mtr-miR399q	TGCCAAAGGAGAGCTGCTCTT	BG444056	65	29.3	0.813889	0.553846	TGGCGGTGGACATGGAGGAGGTTATAAAGGAGGCTGCGCCTATGGCTGCTGTCGTTCAAATTACGGAAGAGGCTGCCAAAGGTGCTGCTCTTATGCTGGCGAGGCTGTCGAAGTTGAAACTCACGCCTAATGTAGCCTTTTGCATTTACAGATGGCATGTATGATAATAAATAAATGGGCATACGTCCTAAATGAAAATGCTTCCTTAATATAGTGATGTAAGTGGAAGTATAAAGCAATAAAATTGTGCTTTTACTTTATCCCTAAAAAAAAAAAAAAAAAAATACTGGAGAGTTTTTGTGA
414	414a	TGATCATCATCATCATCGTCG	21	5	386	23.5751	18.6528	38.8601	18.9119	42.487	57.513	1.24658	0.48	126.9	32.8756	0.571622	+	91	72	150	73	126.9	TGATCATCATCATCATCGTCGAACCACCTCATGGCCACCACTGCAAACAAGACCATCAATGCTAAAATAGTACTACTTGGGGATGTTGGAACTGGAAAATCTAGTCTTGTGTTGCGCTACGTTAGGGGCCAATTAGGCGAGTTTCAGGAATCAACTGTTGGGGCTGAGTTTTTCTGCCAGACGGGGGCAGGGGGTGATGCAGGCCGAGGGGGGGGGGATGTGGGATGCGGGCGGGCGGGATCGGGGCCGTAGCGTGGGGCCGGGGGTGAGCGAAGAGCTAGGGCTGAGTGGTCGAGGACGACGTGGCGAGGTACGATGGTTAAGGAAAACCACGGATGGGGTGGGAGAACTAGAGGACAAGGGGACGGCGAACGTCGTGATGAGAC	414	209	+	3	ath-miR414	TCATCTTCATCATCATCGTCA	BG444913	386	132.7	0.597748	0.57513	CTTAAGAGCGTTTGGTTTTGATTTTGTTGGAAGGTTGATTGAGGAAAATAAAGATAAAAATAAAAATTTCCCTTTACATTGATTTTATGCTTCTTCATCAACCTTCTCAACAGTCCCACAACTCTCAATTTTTCTTCTTAATTTTTTTTCCCTAAAACGTTCCTACGTATATTACTTGTCCTGTTATTATTTTTGGAGCTTAAAAATCTGATCATCATCATCATCGTCGAACCACCTCATGGCCACCACTGCAAACAAGACCATCAATGCTAAAATAGTACTACTTGGGGATGTTGGAACTGGAAAATCTAGTCTTGTGTTGCGCTACGTTAGGGGCCAATTAGGCGAGTTTCAGGAATCAACTGTTGGGGCTGAGTTTTTCTGCCAGACGGGGGCAGG…
	414b	TCATCATCATCATCATCTTCA	21	5	373	25.2011	21.7158	15.8177	37.2654	62.4665	37.5335	0.676259	1.37288	86.6	23.2172	0.618571	+	94	81	59	139	86.6	TCATCATCATCATCATCTTCATCTTCTTCGTTGTCATCTTATTATTCTTCAGCTTCAACTTCTGCTTCTTCTTCTCCTATGCATAGCTACCATTTGGTTAGAGAAGGAAAGGGTAATTCGTTTCCCTTGTTACTGTTCAGTGGCATGAAAAGGAATTGTGGGTTCTTCTCAAAGTTGCTTCATCATCACAGCAACACTACCACCATGGATCATTAATGGTGGTGTTTTTCTATGGGTTATCAGCACTTGTATCTCATTTTTCTCCCATATATATACATCAACTGTGATCAGGCNTCTTAGATCATTATTCGACTGATCATACCGAATACAGTTCCAACGACAACATATATATATGAGATCTTGATTGATCTTGG	414	228	+	2	ath-miR414	TCATCTTCATCATCATCGTCA	BG443992	374	85.5	0.606383	0.377005	AATAAAGTAGAAAAACATGAGCAAGCCAAAATCTAATGGCAACCTTCAGAAGATCAAAGGGTGGAAGACGATCCAAGGCTATTGAAGGATGCAAAAAACACCCAAAACACAAGCAATCACCAGGCGTTTGTTCACTTTGCTTACAACAAAAACTCTCTCAGCTATCGTTTGAATATTCCGTCCCACGATGTCATATCCCCGTTACAGTTGACTGTTCCATTTGTTCATCATCATCATCATCATCTTCATCTTCTTCGTTGTCATCTTATTATTCTTCAGCTTCAACTTCTGCTTCTTCTTCTCCTATGCATAGCTACCATTTGGTTAGAGAAGGAAAGGGTAATTCGTTTCCCTTGTTACTGTTCAGTGGCATGAAAAGGAATTGTGGGTTCTTCTCAA…
482	482	CCTTGCCTCTCCTCCCTTT	19	5	180	36.6667	16.1111	15.5556	31.6667	68.3333	31.6667	1.15789	1.03571	38.7	21.5	0.678947	+	66	29	28	57	38.7	CCTTGCCTCTCCTCCCTTTTATTAAAAAAAGAAGAAAAAAAAGTCACCAAAACAAAACAAAGTTTGCTTCTTTAGGAAAGGTTTTTTTCAAAAGCACTTGAGATTTTACCATATCATTTATTATCACAATTATTGTACTCGTTAGGGTTTGTCTGATTAATAACAAGAGGAGAGGGAAGA	482	100	+	3	ptc-miR482.2	TCTTGCCTACTCCTCCCATT	BF276269	180	39.59	0.694561	0.316667	CAAAAATCTCTCTTTTTCTTCATTTTTCAACATCACCTTCTCACGCGCCGCCGCCGCCTACTCTTCCGCCGGCGGGAAATATCCATTCCCTTTTCTTTCCCTTGCCTCTCCTCCCTTTTATTAAAAAAAGAAGAAAAAAAAGTCACCAAAACAAAACAAAGTTTGCTTCTTTAGGAAAGGTTTTTTTCAAAAGCACTTGAGATTTTACCATATCATTTATTATCACAATTATTGTACTCGTTAGGGTTTGTCTGATTAATAACAAGAGGAGAGGGAAGAAAGAAGAAAAAAACCCAGAGAAAAGAAAGAGAAGGAAAGAGAAAAAAGAGTCTGTTTGTTGGGTATTTAACTGCTGTTAAAGGGTAGACAGAGATGGCGCATGTGCAAGGACATGGACAA…
530	530	AGGTGAAGAGGTAGCTGCAAC	21	5	104	26.9231	18.2692	31.7308	23.0769	50	50	1.16667	0.575758	34.3	32.9808	0.659615	-	28	19	33	24	34.3	AGGTGAAGAGGTAGCTGCAACTAGAGCTTGAGAGGAAGATGGAGGTTGAGGAGGAATCGGCTTTGACCACTGTAAACGCGCTGTTGTTGCTACTTCCACTACCA	530	438	-	3	osa-miR530-3p	AGGTGCAGAGGCAGATGCAAC	BQ403926	104	34.6	0.665385	0.5	GAGCTTTTCAAGTACCAAAGCTTTAACAAATGGTAGTGGAAGTAGCAACAACAGCGCGTTTACAGTGGTCAAAGCCGATTCCTCCTCAACCTCCATCTTCCTCTCAAGCTCTAGTTGCAGCTACCTCTTCACCTTCTGTTCTTTGTTTGAAGTCGGTTCGCCGGTCAGCTATGTTCGGTGCTCACTCCACCACTCTCCAACGCTCCCGATGCCGTGAGTTTCTCTATCCAAGGTCCACAACTTTAAAAAGAGCTTGCACTGCTAGTTTATTCGATGACTTCTCTGATGAAGAATTCTCAGGATAGATGCAAGAATTGGCTCCCAAATTCCAGTCACCGTACGACAGTGATAAACCCATTAGCAAAGTTCACATGAAAGATTTANATTCTGAATCCTTGA…
773	773	CTTGATTGCAGCTTTTGTTTC	21	3	53	20.7547	13.2075	30.1887	35.8491	56.6038	43.3962	0.578947	0.4375	7.9	14.9057	0.343478	+	11	7	16	19	7.9	GTCACAGTGAGTTAGGAGTTAGGAGTTAGGACCTTGATTGCAGCTTTTGTTTC	773	194	+	3	ath-miR773b	TTTGATTCCAGCTTTTGTCTC	FL577025	53	10.9	0.473913	0.433962	GCATTAGACTAATTATCATGTTCGAGTTTGGAATATCGGTGAATATCTTGTAATTTGTTTCATGTTTTGAGAACATAATACGTAAACGAGTTAAACGTTTAAAAGTATTGCTTACAGGAGTGAATAGAACCGATTCGTGAAGTGCGGAAATGTCTAAGGATGTCACAGTGAGTTAGGAGTTAGGAGTTAGGACCTTGATTGCAGCTTTTGTTTCGTTTTTCCTCTGATCTAGACCGATATCTACTCCCTCTTTCTTCCGAAAACATTGGTTTTATTATAGTTGGATAGACGTATTCAAACTTGCTTTACCTAAACTTGTTCTGCGTGTTTGAATTTTCTGATCTTGCTAATTCCTGATGCTCTTTTTTTGCTAATGCAGACCCGGATAGGCCTAAGAAC…
780	780	TATACCAGCTTTTGAGCAGGT	21	3	48	22.9167	18.75	27.0833	31.25	54.1667	45.8333	0.733333	0.692308	18.5	38.5417	0.840909	-	11	9	13	15	18.5	ATCTGTTCAGAGGGCTTAGCATATGGCTATACCAGCTTTTGAGCAGGT	780	513	-	3	ath-miR780.1	TCTAGCAGCTGTTGAGCAGGT	BE053683	48	18.5	0.840909	0.458333	GGCACGAGGAAGAGAACTAATGCTCAAGGTTATTTACTCTTTTATTGTATCAACCCCTACAGTTCAAAAAATGTCATTTTCACTCTAGTGAAAACATGTAAAAATGCAAGGTCTCCGTATGCGACTTTTTCGGCCACCAAGGGGGGTTCTATCCCTACGTCTCAACTTCCGATATTACCTCTAGTTAGAAAGTAATGCTCTCTTGCAGGAACATTGTTTTGTATCTAAACATTCCGACATATAACAGCGCTCTTCCATTGAAGCACTTTTGTGCACTGCCGCTCTTATCCTTTTGATTACTGGACCTCTTCCTACGACTGATCTGAAGTCCAAATGGTGAAACTATACGTGAGACGCTGCCTAACCTGGGAGCGATGCTTCGCCTGACAATTTATTGAG…
821	821	AATTAATAAAATAAAAGTTG	20	3	52	36.5385	0	5.76923	57.6923	94.2308	5.76923	0.633333	0	4.5	8.65385	1.5	-	19	0	3	30	4.5	TTATTTTTATATTTATTTTTTTATATAGTTTTAATTAATAAAATAAAAGTTG	821	80	-	3	sbi-miR821e	AAGTCATCAAAATAAAAGTTG	FL577374	52	4.5	1.5	0.0576923	TTGCTCCGTTTAAGCTGTGGATAGAGAATTACATCACAAACCAAAAGTTCGACCTTACTCGACTAGAATACGTAACAATATGGATATCCAAGAAACAACAAACCAACAGAGGTTGTGCGGATGGTGTAGGAACCCAGGCCATATAACTTGATCATGTCCAAATCGAAATAACTGATAGTTGTTGTAATAAAATTATGTTGCATTATTTATATTTTATTAAAAATATTAAAAATATTAAAAATGTTACCGTATTCAAAATAACATTTATTTTAATAAAAATTATTGGCTAATTTAAAAGAACATTTATTGTATTAAAATTAAAAAAAGTAAAGTACAATTAAAATATTAAAAACAACTTTTATTTTATTAATTAAAACTATATAAAAAAATAAATATAAA…
837	837a	CATTGTTTCTTCTTCTTTTCT	21	3	115	29.5652	20.8696	13.913	35.6522	65.2174	34.7826	0.829268	1.5	26.1	22.6957	0.6525	+	34	24	16	41	26.1	AGAAATGAAGAAATCAAAGTACTGCACTAAGTTATATATGCAATCATTGCAATACTTTGGCTTCATCTAAAGCCTGAACCAGCCCTCTGTTGTACATTGTTTCTTCTTCTTTTCT	837	174	+	3	aly-miR837-5p	CATTGTTTCTTGTTTTTTTCA	BF270855	115	26.9	0.6725	0.347826	CGCCTGCAGGGTCGACACCTTTAGTAGGATCCANNAAGAANNTTCGGCACCGAAGCCCTGGAACCAAGNNTCTTAACCAAGAAATGAAGAAATCAAAGTACTGCACTAAGTTATATATGCAATCATTGCAATACTTTGGCTTCATCTAAAGCCTGAACCAGCCCTCTGTTGTACATTGTTTCTTCTTCTTTTCTAATCTTTTTCCTTTGATTAATGAGATGTGATGATGATTTGGCATTATTTTCTCACTAGGATGAATTATGTCTTAGAAATTCTAATACTTTGTGTGTTTGTGTGTGTTTTTTTATGTATTAAATTACATATTGAATCAAAAAAAAAAAAAAAAAA
	837b	CTTTGTTACTTGTATTTTTCA	21	5	47	38.2979	10.6383	14.8936	36.1702	74.4681	25.5319	1.05882	0.714286	6.9	14.6809	0.575	-	18	5	7	17	6.9	CTTTGTTACTTGTATTTTTCAACATGTATGGAAACAAAAGAATAAAG	837	263	-	3	aly-miR837-5p	CATTGTTTCTTGTTTTTTTCA	BQ408101	47	6.9	0.575	0.255319	TCGGCACGAGCTTTACCAGACCATCATGGGTCTTTGTCTTTTCATCCCTTGGTAAAGTATTTCCTTGATTAGTGAGTTTTCTCACTATTTTGATCGTTCCTCTATTGGATCGACCCAATTCTTTGAAATACCTTCCCATTTTCATAATCCCTATTACTTTAAAACTTCTAAACTTCAAGCCCTAAGTCCTTCTCAGAGGAAATAGTCACCCCCCTTTCTTCAACGAATTTTACCTGAGAAATATACTTAATCAATTCCTTGCCTGTCAATTTTTTTTTCCCTTGCTACCGCACTGGAGAGGCCAGAGCTAAGATAATTTTNTCATTCCCCCCCCCCCTTCTTTTGCTAAGATATGAGGTACTTTATTCTTTTGTTTCCATACATGTTGAAAAATACAAG…
838	838a	TTTTCTTCTCCTTCTTTACA	20	3	89	25.8427	22.4719	20.2247	31.4607	57.3034	42.6966	0.821429	1.11111	27.2	30.5618	0.715789	-	23	20	18	28	27.2	CACCGAGAGGAGGCAAAATGATGGCTAAGAGGATATCTATGCAGGTAGCTGTACTATCATCTGCCATCTTTTTCTTCTCCTTCTTTACA	838	268	-	3	ath-miR838	TTTTCTTCTACTTCTTGCACA	AW726538	89	27.2	0.715789	0.426966	GGCACGAGGCCTACTAGAACCCTCTCAAAAAACAATCCTCTTCCTGAAAGAAACGAAAGTCTTGAATTTGTTTGCTTGGGGCTTGTAAAGAAGGAGAAGAAAAAGATGGCAGATGATAGTACAGCTACCTGCATAGATATCCTCTTAGCCATCATTTTGCCTCCTCTCGGTGTCTTCCTCAAGTTTGGTTGCCAGGTGGAGTTCTGGATATGTCTTGTACTCACCCTGTTTGGGTACATCCCTGGTATTATTTATGCTATCTATGCCATCACCAAGTAGTCCTCTAATCCCGTGCTTCTCATCTGTGGAGATTTGGAGTAGGATTCTGGTTATGATTGAATATGTGACGGGTGTGGCGTTTGAGTTGGGA
	838b	TTTTCTTTTCTCTTCCACA	19	3	55	36.3636	16.3636	14.5455	32.7273	69.0909	30.9091	1.11111	1.125	13.5	24.5455	0.794118	+	20	9	8	18	13.5	TTTTGGCCAAAGAAGAGAAAAATGGATGAACAAAATTTTTCTTTTCTCTTCCACA	838	510	+	3	aly-miR838	TTTTCTTCTTCTTCTTGCACA	FL577342	55	13.5	0.794118	0.309091	TACATATACGTGCAAGGGCCGAATCTCAAGTTGCTTATATCCAAAGCTCAAATCTTACCTACCATGCAATATGCATAAATCATACTTATGGATATACCATGGCCAAATACACCCCAACACCATACCGTTTCAATTTTGGTCATGGTTAAACAAAGAACTTAATGTCTCACTCAAAAATGCTAAAAGAAAATCCAAGAGTCCTCAACCCACCATCACATGTATCATTATCAAGCTTCATATTTAGCATGCAATGGTATTAACACAACATCCACCTTGGCCAAATATCATCCCCATGACATAGCAAAGATTTGAACCATAGGCTAATAAGAACATCAAGCTAGCAACTAAAAACATGCATGAATCTCATGGCACAACCTCAAACATACATTAATCTAGACA…
840	840	ACACTAAAGACAAACTAAC	19	5	470	28.5106	23.8298	14.4681	33.1915	61.7021	38.2979	0.858974	1.64706	101	21.4894	0.561111	-	134	112	68	156	101	ACACTAAAGACAAACTAACAATCAGAAACCCCGTGCGTCCTCCCTGCGGCCCCCCATTTCGCCGCTTCCCCATCACATTCCCGGTCTTAGAAAGAGTTTTTTCATTTTCAATTTTAAAACTGGCTATCCATCCTATGCTTTCCACCGCTTCCCTTTTCTCCTAAAAAAATATAACCACCCCCTCCCTTATTTTTTTTTGTCCAATTCTGCTCTGAAGAAAAAAGTTGTTCTTCTATAACCAGCTCATACTCCCCTGGAAGAACCAGCTTCAGGAAATTTCAGAAGTTATTAAGGTTTTAATATTCTCTCACAATAAATCCAAATGCCCAAATATAAGTTAGATTACATCCCAAGTGTTTGGGTTTTGCATTGGGTAATTGTTCCAGTTTTGGTATGCAG…	840	260	-	3	aly-miR840	ACACTAAAGGACCTAAACTAAC	BM358187	470	101.02	0.561222	0.382979	TTTTTTTTTTTTTTTTTTTTTTTTTAGGGAAAAGTTATATTAATCCATTTAAGAATTCTCAAAATAAGTCCAATGGTAACTGTGGTGATCCAGTGAACTAGGCAAAGCAATCAAAAAATTCATAATATTAACACCAAAAGAGAAAATAATTTCAAAAAGAAAAAGAGAAATCAACCTTGGAATTATCATACTAAAGCAAATAACAACCATGAGGCATTGTACAAAACCCCAGCTTTTGCTTTTATATATTTTTATACTCTGCATACCAAAACTGGAACAATTACCCAATGCAAAACCCAAACACTTGGGATGTAATCTAACTTATATTTGGGCATTTGGATTTATTGTGAGAGAATATTAAAACCTTAATAACTTCTGAAATTTCCTGAAGCTGGTTCT…
846	846	TTGAATTGGTGCTTAGAATT	20	3	178	28.6517	5.05618	12.9213	53.3708	82.0225	17.9775	0.536842	0.391304	32.9	18.4831	1.02812	-	51	9	23	95	32.9	AATTCTAAGTTAGATTTAATTTTATACTTTTTAAGTTAAATTTATTGATTTTGAATTTTTGGTATTAATTTCATAATTAAATTTTCTTTTAATATCCTATATTAATTATTAGATTTTAGTTTTAGCTTTCTTTTAGTTTTTGAAGGTAGGTGGTATATTTGAATTGGTGCTTAGAATT	846	419	-	3	ath-miR846	TTGAATTGAAGTGCTTGAATT	FL576990	178	34.5	1.07812	0.179775	GTAGTCAGTTTGAGAACCCCTACAACGCCTATTCAAAAATAATCCTATAAAGTTTGGTATTTAGATTTTCTAAATTAAAATTCTAAGCACCAATTCAAATATACCACCTACCTTCAAAAACTAAAAGAAAGCTAAAACTAAAATCTAATAATTAATATAGGATATTAAAAGAAAATTTAATTATGAAATTAATACCAAAAATTCAAAATCAATAAATTTAACTTAAAAAGTATAAAATTAAATCTAACTTAGAATTATAAGACCTGAGAATAACACTAAAAATTTTAAAATTTTAAAAATCTAATATTTAAAATCTGAAACAAAAATAAAATTAAATAAAAAAACAATTAAGATCTCAATTCAAGTTAGAAAAAAAAACAAAATCTAAACCAAAGTATA…
851	851	TGGATGGCAACAAAGACGAT	20	5	120	27.5	26.6667	24.1667	21.6667	49.1667	50.8333	1.26923	1.10345	34.4	28.6667	0.563934	+	33	32	29	26	34.4	TGGATGGCAACAAAGACGATGCTTTGAAATGCTTGAAAATCGGAAAAGATGCTTTGGACGCCGGAGATCGAGCCCGTGCCCTCAAATTCCTCACCAAAGCTCGTCGTCTTGACCCATCGC	851	208	+	3	ath-miR851-3p	TGGGTGGCAAACAAAGACGAC	BF272651	120	34.46	0.564918	0.508333	TTCCTCTTCCCTTTGGCTTCTTCTTCCTATTTCCAGAAATTCAGCCCCCCTATTTTCACTATCAATAGCATATGAACCCTTATTAGCCTATTTCCCTTTTTCCCTTTTTACCCCCTAGTTCTTCTAGGGCAAAGATTCCCCAATTTCCCTTCTTCAATTTCGATCCTTTATCTCTTGAATTTGATTTTTTTTTTTTAAATTCAATCATGGATGGCAACAAAGACGATGCTTTGAAATGCTTGAAAATCGGAAAAGATGCTTTGGACGCCGGAGATCGAGCCCGTGCCCTCAAATTCCTCACCAAAGCTCGTCGTCTTGACCCATCGCTTCCTATCGAGAATCTCTTATCTGCGGCGGAAGGAGGGAAATCTGACGATCGGCCGGCTTCGGAACCTGTTG…
902	902	TATGACGCAGCTTCTTAA	18	5	209	33.0144	21.0526	13.8756	32.0574	65.0718	34.9282	1.02985	1.51724	34.5	16.5072	0.472603	-	69	44	29	67	34.5	TATGACGCAGCTTCTTAATCCCCTTAGTATTATTATTATTGTTCTCGTTTTCAGCGTTGACCTCTTTAGCATCAACTTCCTTCTCTCCCACTTCTTTAGAATTTCCCTCAATTTCCGCCATTGAAGCAAAAAATAAAAAGGTAGCAGCGAAAAACAGAAAACAGAATAAACAAAATAATTTTAGTCGAGAATCCAGAGATTGTGTTAGA	902	185	-	3	ppt-miR902a-5p	TATGATGCAGATTCTTCA	BF269591	209	36.1	0.494521	0.349282	ACGAGTTCTCCAATGTTTGAACAAGTCTGCCATGAAAATAACAGAAAAAAAAAAAAGAAAAAAAAAAGATAACAGTCAATCAAAAAAAAAAAAAAAGACAGTCCGTAACTTCTAAAACCGCTCTCATCTCCGTTTGGGCTGGCAGAGTAATATGATTCCCTCCTTTTCTTTCGCACCAACAAAATCTAACACAATCTCTGGATTCTCGACTAAAATTATTTTGTTTATTCTGTTTTCTGTTTTTCGCTGCTACCTTTTTATTTTTTGCTTCAATGGCGGAAATTGAGGGAAATTCTAAAGAAGTGGGAGAGAAGGAAGTTGATGCTAAAGAGGTCAACGCTGAAAACGAGAACAATAATAATAATACTAAGGGGATTAAGAAGCTGCGTCATAAGAGCA…
952	952	ATCTGAGAAGCCATCTGGTG	20	5	337	25.816	23.7389	25.816	24.6291	50.4451	49.5549	1.04819	0.91954	113.7	33.7389	0.680838	-	87	80	87	83	113.7	ATCTGAGAAGCCATCTGGTGCAAAGTCAAGCGTGGCAGGCATATAAGACAGTACAGCGTCTGTCAAATCTGGAATGTGTGGCTAGGACACTTAATTAGGCAACGTCTGGGTTTTCCTAGATCTCAACATGGTATCAATGGGCTAGCAGAGCTGGGCCCTGCTTAGCATAGTCAGCCATGAGCACACCGGCCTGGGCTCCATCTGCTTTGGTAGAGCGAAGGGATCAGGCTTGCACTAAAAGGAAGCTCGAGTATTCGTTTCCTCGTTCTACCGCATAGCAAGTCAATCATATCTAGATCGCCCTCACTGTGAGACATCACCGATGTTGCTAGCAGAT	952	38	-	3	pta-miR952b	AACTGAGAATGCCATTGGTG	AW667832	337	116	0.694611	0.495549	GGCACGAGCAGCTGACGACACTTTGACACGTGTGTCACTGCCCCTACCACACTCTCTTACTTTATCGTCTACCTTCCCGACATGCCTACTCTCGCCGTACGCTTCTAAGTCACAAAGTACAATAGCCTGGGGGTACGATACTCCTCTAGTACTACTGCTCAACTAGCATGTACCTACACGAATGCAACTATNCCTATCACTCTCAATGAACATCATGGTATGATCTGATGATGCGTCATTACCAGAGAGAACCTGTCGGCTATCGCACAAATTAGTTGGCGCGTCTACAGCTACTGCGCGCTATGTGCGTCACCCACAATATCCACGTGCCTGTAACGGAAGCCTCAGGACATCACTAATTGTATAGTATAGTACACGTGTTGAAACTGGACCTAGGAG…
1027	1027	TTTCTTTCTTCCCTTCTCAATC	22	3	118	19.4915	27.9661	26.2712	26.2712	45.7627	54.2373	0.741935	1.06452	48.3	40.9322	0.754687	+	23	33	31	31	48.3	CTTTGCGGTGGGAGAAAGGGAGAAGAGGGCGGAAGAGCAGCGGTGGCCGGCTGTGGCAAAATTAAATGGCCACCCCTCTTTCCTCCCATTTCCCTCTTTCTTTCTTCCCTTCTCAATC	1027	102	+	3	ppt-miR1027a	TTTCTATCTTCTCTTCCAATC	BF271999	118	48.3	0.754687	0.542373	AAAAACTTTGCGGTGGGAGAAAGGGAGAAGAGGGCGGAAGAGCAGCGGTGGCCGGCTGTGGCAAAATTAAATGGCCACCCCTCTTTCCTCCCATTTCCCTCTTTCTTTCTTCCCTTCTCAATCACCTTCCTTGGGAAAGCCTTTTCTCTTTTCTTCCTCTATTTCTTTCCCCGCTCTTCGTTTTCTCTCTTACACCAACCTCACGAAGCTCCCTAGAACCTCTCTCCTCGCTTTCTCTTCTAACAATTCCGGTTCTTCTCCTTTCAACGATGCTTCCGGTTCGAATTCTTCTCCTTCTAAGAAATCGGTTCTCACCAATCTGATACAGGAGATCGAACCATTGGATATTAGCCTTATCCAAAAAGATGTCCCCCCTTCAACTGTGGATGCAATGAAAAG…
1044	1044a	TTGAGTGCTTATTTGTCTT	19	5	65	23.0769	16.9231	20	40	63.0769	36.9231	0.576923	0.846154	14.6	22.4615	0.608333	+	15	11	13	26	14.6	TTGAGTGCTTATTTGTCTTTCTGCACCGTCTATTGATGTGATGCCTTAAAGATGGATACATTACA	1044	558	+	3	ppt-miR1044-3p	TTGTAGTGCATATTTGTTTT	BQ406944	65	15.9	0.6625	0.369231	CAGTTTCAAGCTTTCTTATTACCTTCCCTCCATTCTTCTGTAAGTTCATTAGTTGCCGCTTGGGAGAAAATGGGACCAGGTGGGCCAGGAGGGCCACCGGGGCCAGGAGGACCTCCGGGGCCAGGAGGACCTCCGGGGCCAGGAGGGCCAGGAGGGCCAGGATGGGGCGGTCCTCCACCCGGACCAGGAGGGCCACCAGGATGGGGCGGTCCTCCACCCGGACCAGGAGGACCACCGGGATGGGGGGGTCCTCCTCCCGGACCAGGGGGACCACCGGGGTGGGGCGGCCCTCCGGTCGGACCAGGGTTTTTTGGTGGCTTCTGTGATGTAATTGGTGCTTGTGTCAACTTCCTGTGCTGCTGCTGGCTGTTTCGAGATTGTTTTGGTGGTCCAATGGGT…
	1044b	TTGTAGTGAATATGTGATTT	20	3	46	30.4348	10.8696	23.913	34.7826	65.2174	34.7826	0.875	0.454545	6.6	14.3478	0.4125	-	14	5	11	16	6.6	TAGTGACTATTGCTCAGGAAAACAGCTTGTAGTGAATATGTGATTT	1044	581	-	3	ppt-miR1044-3p	TTGTAGTGCATATTTGTTTT	FL577087	46	6.6	0.4125	0.347826	CATTTCTGACTCGAATACTCATAAACTTACAAGTTCACAAATTTTAATATCAAAGATCCATCTAACACTCATATATCATTTTACAATATCACGATTTAGAATTCACGTATGAGTTTAATCAATAGCTTATGAGCAACTAAAACAAGTTTTATCCATGTTTACAACAAAATCACATATTCACTACAAGCTGTTTTCCTGAGCAATAGTCACTAAATTATTTATAACTGGAGCTACAAAACTCCAAATCACTTGCCGTTAATTTTCCCTGAATATAGACTTGTATATTTTCCATCCATAATATTTTCAGAATTTTAGGTTTGGCCAATCAATACCAGATTTTTCTTAAAGTTTCCCCTGTTTCACTGTTTGACTAATCTGACCACTCTTCACTACAAATCA…
1092	1092	TGAAGGAAGAATTGGTGTT	19	3	217	35.9447	13.3641	19.8157	30.8756	66.8203	33.1797	1.16418	0.674419	46.8	21.5668	0.65	-	78	29	43	67	46.8	TTCACCAAATCGCTTTCGTTCAATTGTCGAAGGTTAAATAAGCTTTTCTTTGCCTTTCGATATGCTCATTTTCAAAGGCTCCCGTTGGATCTGAAACTCAATATGAGAAAGATGACGAAGTATAGATCTAATTCGCTAAAAAACGTTTGAAGAACAATGAAGAAATTGATGAGGAAAAGAGGAATTTTTTAAAAAAATTGAAGGAAGAATTGGTGTT	1092	513	-	3	smo-miR1092	TGACAGGAATGCATTGGTGTT	BQ404892	217	47.1	0.654167	0.331797	GAATTAACTCATCCCTATAAAATTTTAGCCTTCCAAACACCAATTCTTCCTTCAATTTTTTTAAAAAATTCCTCTTTTCCTCATCAATTTCTTCATTGTTCTTCAAACGTTTTTTAGCGAATTAGATCTATACTTCGTCATCTTTCTCATATTGAGTTTCAGATCCAACGGGAGCCTTTGAAAATGAGCATATCGAAAGGCAAAGAAAAGCTTATTTAACCTTCGACAATTGAACGAAAGCGATTTGGTGAATGATCGAAATTATTGTTTTTAGGCATGATTCTTTAAGTTGAATGGGAGTTTAGGTTGGCATAAACACCTAACATAAGTTCCGAGTAGAAATAACTATATTTGGGGGATGNGGGGAGAAGTGAGCAAGCTAAGTGATCCAAGCAAGGC…
1104	1104	CGCTGCTGTTTTTGTTTCCTTC	22	5	150	11.3333	18	43.3333	27.3333	38.6667	61.3333	0.414634	0.415385	58.9	39.2667	0.640217	+	17	27	65	41	58.9	CGCTGCTGTTTTTGTTTCCTTCTTGTAGGTACGGGTGCGCGTTCGTGTACGGGGGTCATGCTGGCGCTTGGCGTGAGGGGTACGGAGGCGTGCTGGCGTTTGGCGTGAGGAGTACGGAGGCGAAAGCGTAGGGAGGTTGCTATTGCGGCG	1104	210	+	3	smo-miR1104	CGCAGCTGTTCTTTTTCCTTC	BF269687	150	60.2	0.654348	0.613333	GGAAAATCACCTTCTCTGTTTTTTATTGATTGATGGCTATTATCTCTGTATTCATAAAAATGTGTGTTCGTATTTTTTGTTGCGTTCTTTGTATTCAATTTTCGTAGTGTGTACGTTGGTAACCTTTACAAAGACTAAAAGTTGGGCTTTTATAGTCGAAAGAAAAGAAAAATAAAAATGAAAATATACAATATGTCTTTGTTTCTATTCGCTGCTGTTTTTGTTTCCTTCTTGTAGGTACGGGTGCGCGTTCGTGTACGGGGGTCATGCTGGCGCTTGGCGTGAGGGGTACGGAGGCGTGCTGGCGTTTGGCGTGAGGAGTACGGAGGCGAAAGCGTAGGGAGGTTGCTATTGCGGCGTACGAGAAAGAAAGGATCCCTAGGGTTTCTAAAATTTCTG…
1168	1168	TGTGGACAGGCCAAGGTCGA	20	5	58	20.6897	13.7931	39.6552	25.8621	46.5517	53.4483	0.8	0.347826	19.3	33.2759	0.622581	+	12	8	23	15	19.3	TGTGGACAGGCCAAGGTCGAGGGAGAGATGGTGAGCCCTGGAATTGGCATTGTTTTGT	1168	62	+	3	cre-miR1168.1	TGTGGACAAGGCCAAGTCCGA	BG441767	58	19.3	0.622581	0.534483	GAAGAGGATTTCAGGGAGGATTTCAAGGTGGCAGGGATAGAGGATTTCCTGGAAACAGAGATGTGGACAGGCCAAGGTCGAGGGAGAGATGGTGAGCCCTGGAATTGGCATTGTTTTGTTAAATTCTGTCTTCAACTTTTGACTACTTGAACCAATAATATTTTGTCGCCTCACATCTTTTCTTAAGTTGTTCTCTTCTTTTCTGCTCTGGTAAAGTGGAGCAATGATTCTTCAGTGTCGGAATGCCGAACTCTGCGTTAATCTATTGTTAAATCTTTGAAACTATGTATGGCCTTTCCACCACTCTTTTTTTTTTTGTACACTTGGACTCAAATTTTATTTAACATATGCACTGTGGGATTTCACCAAAAAAAAAAAAAAAAAAAA
1313	1313	TACCATGAAATAATTGTTTG	20	3	57	33.3333	12.2807	15.7895	38.5965	71.9298	28.0702	0.863636	0.777778	10.6	18.5965	0.6625	-	19	7	9	22	10.6	CATGCAGTTAGCTTTTGGTAATAAAATTTTGAAACCTTACCATGAAATAATTGTTTG	1313	130	-	3	pta-miR1313	TACCACTGAAATTATTGTTCG	BQ409125	57	10.56	0.66	0.280702	TTTTTTTTTTTTTTTTTTTTTTTTTTTTTTTTTTTACTACACAAATGATTGAATCAGTTATTATTGGATCCACAAACACCCTACCAAAATTTCAAGGGGGTACATTTCTCTCTCTCTCACTGCATATCGAAATAGGCTGTATACTCTAGGTTTCAAACAATTATTTCATGGTAAGGTTTCAAAATTTTATTACCAAAAGCTAACTGCATGGGGGGGTTCTTGTGCAAAAACCACTACTTTTCGATGAAAGGTTCAACAGTGCAACTAAACTTTCTACACAATTTGCAGGGAGGCTTTAACAA
1525	1525	TGGGTTATATTACTTTTTTAGT	22	5	67	28.3582	7.46269	22.3881	41.791	70.1493	29.8507	0.678571	0.333333	17.4	25.9701	0.87	-	19	5	15	28	17.4	TGGGTTATATTACTTTTTTAGTATGTAACTAATAATGATAGTGTAATATTAGGCGAGGTGTAGCCTT	1525	750	-	3	gma-miR1525	TGGGTTAATTAAGTTTTTAGT	AW725655	67	17.4	0.87	0.298507	AAAAAAAAAAAAAATCTAACAAAAAAAGCTACAGCACCTCCTTTTCAGCCTCGNAAACTGAATACTCTTCACAAAGTAATCAAAACAAATAAACAAACTTAACTATCAATCACATAAAAACTTCAGGAGGAGTGGGGGCAATTTACTCTATAAACACAAAAAAGTAAAAATACCTCATGTGAGTTCTTCATTATGTAAAAAGGCTACACCTCGCCTAATATTACACTATCATTATTAGTTACATACTAAAAAAGTAATATAACCCAAACATTTACATAAAGCACTACTCTTTTTACATATTATCATGAAACTTTAAACATACAAAACATCTATAATAAATAAAGAATACTATAGTAGTCATACTCACTATATAACACATTAACAGAGTAATAACAATTA…
1530	1530	TTTACAAATAAATTAAATAT	20	5	345	35.6522	6.95652	13.3333	44.058	79.7101	20.2899	0.809211	0.521739	59.8	17.3333	0.854286	-	123	24	46	152	59.8	TTTACAAATAAATTAAATATTTGTGCATTTTAAAAATTTGTAAGTATTTACTAATTTGTAAAGTTTTTACTTATATATATATATCCTTAACTAAAAAAATGATATGACAATTAATTAATTTTTCAGTTACAAATCTATTAAATAATGCTTATTTTTATTTTTAAAAATATAATTTAATTAATCTATGTCTTGTGAATTTTTGGGGGTGAAATTTTCTCATATAAATCATGGATTGACAAGTGATGAGACACTTAAATTTTTAACAATAGACATTTCTAAGGTTATGGAAGCAGATATTTGGTTTTGTTTTTGATAATGATGGTGTGAAGTTTATTTTGTTGTGAA	1530	44	-	3	gma-miR1530	TTTTCACATAAATTAAAATAT	FL577370	345	58.5	0.835714	0.202899	TGTACATCCTAAACACTCGCTTCCACTACCCTTCCCATCTAACCTTAATTTCACAACAAAATAAACTTCACACCATCATTATCAAAAACAAAACCAAATATCTGCTTCCATAACCTTAGAAATGTCTATTGTTAAAAATTTAAGTGTCTCATCACTTGTCAATCCATGATTTATATGAGAAAATTTCACCCCCAAAAATTCACAAGACATAGATTAATTAAATTATATTTTTAAAAATAAAAATAAGCATTATTTAATAGATTTGTAACTGAAAAATTAATTAATTGTCATATCATTTTTTTAGTTAAGGATATATATATATAAGTAAAAACTTTACAAATTAGTAAATACTTACAAATTTTTAAAATGCACAAATATTTAATTTATTTGTAAAAATAG…
1533	1533a	ATATATAAAAGTAATAATGC	20	5	165	32.1212	10.9091	7.87879	49.0909	81.2121	18.7879	0.654321	1.38462	22	13.3333	0.709677	+	53	18	13	81	22	ATATATAAAAGTAATAATGCATGCACTTGTTATACATTTTTTAAATTTGTTGATTTAATTCTCACTTTCTTTCTATTTTTTAACCTAATTTCCACTTTTTTTATTGTATGAAAATACATTATATAAATTCTATGATAAGTTTACAATGATTATTTTTTTATGGAC	1533	31	+	3	gma-miR1533	ATAATAAAAATAATAATGA	FL577511	165	22	0.709677	0.187879	ATTAATCACATGAAAAATTATAAAATAAATATATATAAAAGTAATAATGCATGCACTTGTTATACATTTTTTAAATTTGTTGATTTAATTCTCACTTTCTTTCTATTTTTTAACCTAATTTCCACTTTTTTTATTGTATGAAAATACATTATATAAATTCTATGATAAGTTTACAATGATTATTTTTTTATGGACTGTTGTAGAGGGGTTGACTGTACTTGTAAAAGTGCACCAAATCCTAGTACCATAATTTTGTTTTCTTGTTATTTTGCTCAAATTTCACTTCTTTTCATTC
	1533b	ATAACAATAATAGTAATGA	19	3	46	36.9565	13.0435	13.0435	36.9565	73.913	26.087	1	1	5.1	11.087	0.425	+	17	6	6	17	5.1	TCATCTACTTCAAGTTGTAATTGTGTCATAACAATAATAGTAATGA	1533	227	+	3	gma-miR1533	ATAATAAAAATAATAATGA	BM358192	46	5.1	0.425	0.26087	TTTTTTTTTTTTTTTTTTTATATCAAATAAATTTTTGTAAACTTATTCAACATAATCAGTACAGCATGAGAAGCACACGCATTTTTACATTACAGATAGCGACCGAGTCTATATAGTATTATGTGGGATAAATTTACAAATGGCTGGCTGGTTGATGTCTAAAGTATAATAAGCTCATATGAATATACACACATATTTTTCATCTACTTCAAGTTGTAATTGTGTCATAACAATAATAGTAATGATAGCTGACAATCACTAGCTATCCTTCAAAGAAGGGAAGGCTCTTGAATCTACTAAGCTTCCCACAACCTGATGGACCCCAACCTATCTTTTGCTTCTCATTATCATAAACCACCAATTGCCCCCTCAGTGATATTTCTCCAAGTATCAATGGTG…
	1533c	ATATATAAAAATAAAATGA	19	3	64	46.875	3.125	6.25	43.75	90.625	9.375	1.07143	0.5	11.1	17.3438	1.85	+	30	2	4	28	11.1	TCAATTTATTTTTATATTGGATAAATATAATTATTTACATATGTAATATATAAAAATAAAATGA	1533	78	+	2	gma-miR1533	ATAATAAAAATAATAATGA	FL576567	64	11.1	1.85	0.09375	TTCAATTACGAACCTTTAAAGAAATAAATATATCAATTTATTTTTATATTGGATAAATATAATTATTTACATATGTAATATATAAAAATAAAATGATATTAAACCGGTAACTATGTTAATAATTTGTATGAATTAAATCAAATCAAAATTTCATGTATAAAATTTTAAATTAAACTAAAATTCATTTGTTGTTTTGAGATTTATCTCATATATTTAATTTTCTCTTTTTTAAATTATAAATACTTACTTAAAAAGTATTCCTCTATAGGTAATTATTTGATACATATGTTGTGGAAAAATTTTATTCCACAATTAGGTAGATTTTGTCACATGTTTTTTTAAAAAAATTAAACGCAAGTTAAAGACACGTGTCAAAATCTCAACTCCACTTGTGAAGTT…
	1533d	CTAATAATAATAGTAATGA	19	5	52	30.7692	5.76923	15.3846	48.0769	78.8462	21.1538	0.64	0.375	3.2	6.15385	0.290909	+	16	3	8	25	3.2	CTAATAATAATAGTAATGAGTTCGATTTGGATTTGATTCTTTTTTTAATTAG	1533	358	+	3	gma-miR1533	ATAATAAAAATAATAATGA	BE054995	52	3.2	0.290909	0.211538	GAAAGTTTCAGCAATGGCGGCCATGAATCTCGTTTCAGCTAGGGTTCACTCTTTCAATTAAAAGTGAGGAAAGGGTTTTCAATTTCGAAATCCAAGGGCTACAAATTGGGACCGCGAGCTACTTTGGTAGAACCGGGAGGTAGAAGCCGGACCAAGAGGAGATGGTTCTTCGGCGACTCTGTAGACGTCGAGAGGGGACCCTGCGACGGACCTTCAGACGGAGGCCAAGGCCACGGCACGAACCGTCAATGCCTCCTTTACAGCCTCGAGCTTCTTGCCAACAAGTATGGGTCACGACTGACGACCTGTCCAGGTTAGGCCCCAGAAAATATGGAAAAAATAAAAACTGAAAATTGACTAATAATAATAGTAATGAGTTCGATTTGGATTTGATTCTTT…
	1533e	AGAATAAAAATAATAATGT	19	3	66	34.8485	4.54545	24.2424	36.3636	71.2121	28.7879	0.958333	0.1875	12.5	18.9394	0.657895	-	23	3	16	24	12.5	TCATTGGGGTTTTGTTTATGGGGTTTGTTGATGAACAAATCATGGAAAGAATAAAAATAATAATGT	1533	240	-	2	gma-miR1533	ATAATAAAAATAATAATGA	BQ413810	66	12.5	0.657895	0.287879	GAAAGGGTCAAAACTTCCCAATAATTGATACCAAAAGTAAAAAGGCTTGTTCTTTTAACAATAAACCACAAAAAATTACCCTTACTACATTATTATTTTTATTCTTTCCATGATTTGTTCATCAACAAACCCCATAAACAAAACCCCAATGAGTTGCAAAATGTCCCATTTGCTTTTACTCCCACTCTGGTTTCTCCAAAAAGGGCTTTTTCAACCAATCAAAAGGGTTAATGAACCCAAAAACCCCCGTAGTGGCAACGACCCCCCACATGGGGGCAGCTTTAACGTCGGCGGGCTGTAAACCTTGCCCAAGCTTAAAGAACTTTAACAAGGGCCTTTTTTCA
1535	1535	CTTGGTTTTTGGTGATTCT	19	3	137	31.3869	12.4088	24.8175	31.3869	62.7737	37.2263	1	0.5	34.1	24.8905	0.668627	-	43	17	34	43	34.1	TGGGTTACAGAGGCGTAAAGTTTGAACAAACATTGGCAGTTGAAAACTTCAATTCAAGGATGCCTATAGTAATTAAAAGAATTGCTCAAGGAGGGGTCAGATTAGCCATGATTTTGAACTTGGTTTTTGGTGATTCT	1535	401	-	3	gma-miR1535	CTTGTTTGTGGTGATGTCT	BQ410568	137	35.2	0.690196	0.372263	TTTTTTTTTTTTTTTTTTGATGTTGTTAACAAATGCATTTATGAATGTTCAAAGTTACAATGTACAAATGAATGGTGATCAATACTGAACATACATACCTAAATAATGTCATTTTTCTGACTTAAGTAAAAAAATAATCAATGATACTTGAGATCAGACAAAGCTACAAAGCCCCCTGTTTATTTTATTTTTGCTGGTGTTTTGAACGTTAAATTTAAGTTGCAGCTGCAAAACCTTGTTGAGAATCACCAAAAACCAAGTTCAAAATCATGGCTAATCTGACCCCTCCTTGAGCAATTCTTTTAATTACTATAGGCATCCTTGAATTGAAGTTTTCAACTGCCAATGTTTGTTCAAACTTTACGCCTCTGTAACCCAATTTGCAAACTATGCTTATGC…
1846	1846	TTTCCGGCGCCCCAAGGAGG	20	5	76	30.2632	23.6842	25	21.0526	51.3158	48.6842	1.4375	0.947368	19.9	26.1842	0.537838	+	23	18	19	16	19.9	TTTCCGGCGCCCCAAGGAGGGGTCATTTATCAAAGGATTGGAACTCAAACGTAAACCTACTTGAGGCGACCTGAAA	1846	794	+	3	osa-miR1846d-3p	TATCCGGCGCCGCAGGGAGG	BF270114	76	20.41	0.551622	0.486842	ATTGGACTAGACTCACATGAATCGAAATGATCGAACTGAAACTGATTGCTTTCAATTAATAAGACAATCATACTAATTAATGATATGAAANAAAAAAAAAAATGAAGCCGTTGGAAACACCCACANANAACTTAGGGGATACAAACCATTCGGCACGAGTGTGCTTCTGATGCAAATGAGGAGGAAATATTGTTGTGAATGATGGTCTTTAAGGCCATGAGATTCCCCGTCATATCGCGAACCACCAGACCCGTCGCAGATGTGAAGCTACTACTATCAAATGCTCCATCAAAATAGATCCTCGTTCTCGGCATGTCTTCTTAGACTCTAAAAGGCACGAACTGATTCCTGGAGAACCATATTAGCCATAAAGTATAACAAAAAATTCTACATTGGATG…
1888	1888	TAAGTTTGATTTGTGAAGTA	20	5	174	25.8621	14.9425	24.1379	35.0575	60.9195	39.0805	0.737705	0.619048	47.4	27.2414	0.697059	+	45	26	42	61	47.4	TAAGTTTGATTTGTGAAGTAGCAGTGGAAGAGGACTTGGCCTTCTTCTTCAAAGATACATTTTTTTTTAACTTTGTTCCTTCAAGGTTGTGCTTGAAGCTCAAAATTTTAGAACTTCGGGCATTGATCCTGAATTTGAAGGGAAGTTGGACCAGATGCTCATAGGGATGGCTAC	1888	63	+	3	ath-miR1888	TAAGTTAAGATTTGTGAAGAA	BQ405477	174	47.6	0.7	0.390805	GTTCTTTCAACTTTTGTAGCAGTTTTTTGAACTACTTTTCCTTCTTTCATTTTTTTCGAATATAAGTTTGATTTGTGAAGTAGCAGTGGAAGAGGACTTGGCCTTCTTCTTCAAAGATACATTTTTTTTTAACTTTGTTCCTTCAAGGTTGTGCTTGAAGCTCAAAATTTTAGAACTTCGGGCATTGATCCTGAATTTGAAGGGAAGTTGGACCAGATGCTCATAGGGATGGCTACCACTGGTGATAAAGCATGAGCACCTTCTTTAGGTGATGAGTATGGTTGGCAATTCTAGTGGTGATGGAAGTGATGATGAAAGGGAAAAGAATGAGATTTTACAACACATGGAAAGTTTTAATCGATTATTTCATGTTGTATATTCTTCTGTGTAATTATATTA…
2079	2079	GGTGTTGATGTGATGACGCA	20	3	64	26.5625	21.875	21.875	29.6875	56.25	43.75	0.894737	1	18.5	28.9062	0.660714	+	17	14	14	19	18.5	TGAATCATCGCATCATCCAATGTTCCCGAACGGATTATTTCACAGGTGTTGATGTGATGACGCA	2079	182	+	3	ppt-miR2079	AGAGTTGATGTTGATGACGCA	GE653620	64	19.9	0.710714	0.4375	GATGAGCAATGAATTGTATAATGCCAACTTTGTACAAAAAAGTTGGAAGGTTAAGGTGACAAGGATGTGGTAGGGGAGCATGATGTACACGTGCATGTGACTACGCCTCCAACTCTCGGTCGTGCTCCCCCAGCTACTGAATCATCGCATCATCCAATGTTCCCGAACGGATTATTTCACAGGTGTTGATGTGATGACGCAGATATTCTGTGATAGTTGCAGCACAGCCGGTCATCCGAAAGGCCAAGAGAACAGCTGTGAACCGCTTGATTTCTTCATTCTTCACGCATGTTCCTGAAGTCTATGAACCAGACTTCGGACGACCGTAGAACGGTTTGTTACTCCACCGGAGACGCGCGGAATCGATTAGTTGCACGTCGAGCGAAATGCGATACCCCG…
2092	2092a	GAACTGAAGTGGGTTTTTACT	21	3	168	30.9524	8.33333	26.1905	34.5238	65.4762	34.5238	0.896552	0.318182	37.5	22.3214	0.646552	+	52	14	44	58	37.5	ATAAGAGCTTGGTTTAGTGCTTAAACAAGTCAAGAATGGTGAAAAATGAAGTGAGTATTTCCTGGATTTGAAGAGAATAGGGGAAATTTGTGGTTCAAAGGGCTTATCTTTCTGTAATTTTTGTGGTTTAGTTCATAAACAGGTGAAGAACTGAAGTGGGTTTTTACT	2092	289	+	3	osa-miR2092-5p	CAACTGAAGTCGGTGTTTACT	BF268353	168	37.5	0.646552	0.345238	TCTATCTACACCTCAAAGTCGGTCTACTGTTCTTCGCTTTCTTGCTTTTCTTCTTCTTCTTCAGGACATTGATTCAGTGCAGCTGAAGTGGGTATTTCCTGGTTTTGAAGGAAAGAAAAAGGGGAAATTTTTTTGGTTCACATAAGAGCTTGGTTTAGTGCTTAAACAAGTCAAGAATGGTGAAAAATGAAGTGAGTATTTCCTGGATTTGAAGAGAATAGGGGAAATTTGTGGTTCAAAGGGCTTATCTTTCTGTAATTTTTGTGGTTTAGTTCATAAACAGGTGAAGAACTGAAGTGGGTTTTTACTGGTTTTGAAGAGAAAAAAAGGGGGAGAAAATTTTGGGTTCAAAGTGCTGATCTTTGTGTAATTTTGGTTCACATAGGAGCTTTGTTTAGT…
	2092b	CAATGAAGTAGGTGTGTACT	20	3	49	32.6531	10.2041	24.4898	32.6531	65.3061	34.6939	1	0.416667	10.5	21.4286	0.617647	+	16	5	12	16	10.5	AGTATACAGGTTCAGTTGTAATATAGCTACAATGAAGTAGGTGTGTACT	2092	67	+	3	osa-miR2092-5p	CAACTGAAGTCGGTGTTTACT	FL576698	49	11.8	0.694118	0.346939	CTGCAGTAAAAGATAAATAAATGAGGCAGTATTTGCAAGTATACAGGTTCAGTTGTAATATAGCTACAATGAAGTAGGTGTGTACTCCGAGGATCAAAGCCAACAGAGGCGAGTGTTAGATAAATTTTAACCTAAACACAAAAAGATCTAATTAGTACTTTAAGTCAGTTATAGTACGAGAGTAAAGATAAAAAGGAGTTTTTATTATTTTTATGTATTAATAAAATAAAATAACATAAATATATAAAATTCGAGAGATTGAAGAATAGAAATAATCGAATATAATTATAGGTGATTAGCTCACTTCAGTAATCCCCATCAACTGTTACTTCGAGTTCCTCGTCAATCAACTAGTCGCTATCCCAATAGGATCTTCTGATCTTCCACTCAGATAATGAG…
2093	2093	ACATTTTCCAATTAATGCTT	20	3	50	32	14	18	36	68	32	0.888889	0.777778	12.4	24.8	0.775	-	16	7	9	18	12.4	TAGCATAGGAACATGTTTGGTAAAGCTTAGACATTTTCCAATTAATGCTT	2093	536	-	2	osa-miR2093-3p	ACATCTTCCAATTAATGCAT	BQ402246	50	12.4	0.775	0.32	TTTTTTTTTTTTTTTTTTTTTGATCAAGCTCATAATCAACTCGATTTCACTGTAATATGAAGCTCTGAGTTTGGCTTAAAATGCTCTAATCAAGCATTAATTGGAAAATGTCTAAGCTTTACCAAACATGTTCCTATGCTAAGGATTACAGCTTTAATGTAAGAATCTTGAACAAAACTTACAAAAAGTACTCAAAATAGCACACCTCATTGATGATGATGCTGTTGATGGCACCATTAGATCAAGTCTCTAACTTAAATCCAGACCATTTAAATAGGAAGAAACATATATGGTTGATGGTGGCACCATTAGATCAAAAACTCAAATCTTATATCCAATCCTTTAAAACAGGGAAAAAAATATCTCGACAGCCCCACGTGTGACCAAGGGATATGCATC…
2095	2095	CTTCCATGTAGGATAATTAT	20	5	81	25.9259	22.2222	19.7531	32.0988	58.0247	41.9753	0.807692	1.125	14	17.284	0.411765	-	21	18	16	26	14	CTTCCATGTAGGATAATTATAATTATTGCCCTCGAGACCATTAGCTGATGACTCGCGCTTACTAGGAATTCCTCGTTGAAG	2095	193	-	3	osa-miR2095-3p	CTTCCATTTATGATAAGTAT	DX919587	81	14.03	0.412647	0.419753	ATAGATCATTGCAATTGTTGGTCTTCAACGAGGAATTCCTAGTAAGCGCGAGTCATCAGCTAATGGTCTCGAGGGCAATAATTATAATTATCCTACATGGAAGATTCGAGTTTAACCTCTGAATATGATCAAGAATAAGGAGCCTTGGTCCAGGAGGTATTTTCACATCTCTAAGAGCACTGAAACAAATCATATGCAATTTAAAGACCATCAGAATATTTTATATTAATTAAAAAAGTTAAACGAAAGGTGAAAATAATCCAACTGCTTGCCTATCAGTGAGCAAAGGCACACC
2108	2108	TTATATGTGTGTGTTTTGAG	20	3	68	26.4706	16.1765	25	32.3529	58.8235	41.1765	0.818182	0.647059	17.8	26.1765	0.635714	+	18	11	17	22	17.8	ATAAAAACACCATTGTTGAGGCCAAGGAGGTTCAGCAAGCTGTCTTCCTTATATGTGTGTGTTTTGAG	2108	554	+	3	gma-miR2108b	TTAATGTGTTGTGTTTGTGAG	FL576829	68	17.8	0.635714	0.411765	TATGCCCACTGCTCAATGGTATAATCAAAATAAAAGTTGTGCCCTCACTCATAGGAACGTTTAAAGGAAAATGCGCCTAATGCTCATCGACATATAACCGAAGTAACCTGTAACAACTCGTTTTTAGTGGTGTCGAAAATAGTAGTTTCAGGGCCACGATTTCGACAAGTGAGTTAGTTAATATTTTTAATTTAATATTTACGATTATTATTAAGGTCATATTAAATTTTGGTTAAGAAATTTTAATGTTTAAATAGTTAATTAAATAAAAAGGACTAAATCATAAAAGCTGCAAAAGTTAGTTCTAATAGTTAAATGTGTTAAATGGCTAAATCAGTCAAGGTATAAGGGTTGAAGTAGAAATTATGCCATATTCAAAAAGGCTTACATAGTTACTGA…
2275	2275	AGTGTTGAGGAAAGAAACC	19	3	374	34.492	13.6364	16.0428	35.8289	70.3209	29.6791	0.962687	0.85	75	20.0535	0.675676	+	129	51	60	134	75	GGACTCGCATTCCTGAGCATGACAATCGGGTAAGATTCATTGATTAATTATTTTTTTGGGGTACAAATTGATTAATTATTTAGGAACTTTTCAATTAATCATCTTTCTCAATTTGATCACTAAATTTGGATTACGTTTAATTGTGCCCATCATACTAAATTGAGAAAAGCTGTCAAGTTTCAGGACTATAATGTGAAAAAAATAGTTCATGGACTAAAATAATAATGTTACAAAATTCAAGGACTAAATGCTACTTAATCTCAATTATTTAACATTCATTACTTGGAAACTTTTCAAGTCTTACCCTTTGATTNTATATGTATGTGTAAGTAGGAACATTTGTACAATGAATTGGCAGTGTTGAGGAAAGAAACC	2275	483	+	3	zma-miR2275a-5p	AGAGTTGGAGGAAAGCAAACC	BQ404393	375	75.97	0.678304	0.298667	NTTGCTACTCAATTGTACATACTAACTGGGGACTCCGCGTGTGCGCGTCNAACTATTGGATCCAAAAAATTCGCACGTATTTATGCAGNATGGAGCAAATCATTGAAAGGTACCAGAAGGTCACTGGGACTCGCATTCCTGAGCATGACAATCGGGTAAGATTCATTGATTAATTATTTTTTTGGGGTACAAATTGATTAATTATTTAGGAACTTTTCAATTAATCATCTTTCTCAATTTGATCACTAAATTTGGATTACGTTTAATTGTGCCCATCATACTAAATTGAGAAAAGCTGTCAAGTTTCAGGACTATAATGTGAAAAAAATAGTTCATGGACTAAAATAATAATGTTACAAAATTCAAGGACTAAATGCTACTTAATCTCAATTATTTAAC…
2607	2607	ATGTATTTTGTGATAGTGT	19	3	104	28.8462	17.3077	15.3846	38.4615	67.3077	32.6923	0.75	1.125	23.2	22.3077	0.682353	-	30	18	16	40	23.2	ACCACTATCACACTACGTCGCTACTATCTCTGTATTTCGAAGTATATGAACAAATGACTTAATATCCGTGTTTTATTAGTACGATATGTATTTTGTGATAGTGT	2607	731	-	3	mtr-miR2607	ATGTGATTATGTGATAAGTGT	BE054539	104	23.2	0.682353	0.326923	NCCCCNGGGGNNGGGGNNNNNNNNNGGCGTGGTTCGTNTTTTGTTTTGTTTTTTTNTTTTTTNTTTTGTTTTTTGNTGTCGCTGTTGTGTTTTTCTCTTTTTTTTTTTCTAAGTAATTTATGTTCTTAGGTACTGTTTATNTGAGATTACTGGGTGGAGACGGGGCAGAGTGCACGATTGAAATAATTTCACCGCGAAGTGGAGGTACAANGAGTAAGTGGGTGGCACCAGTATAATTCGTGATTTTTATTTGTTTTTATATTGATTTATGTTGTTGCCGTGTTGTGATACGATCTATGATGTTAATGTATTAAAATACCTAGAAAGAATAAACATAGTTGTAAAAAGGAGATAGAGGATATTAGTATTGTTGTATGAGTGTTATTCTTACTTAATGTA…
2630	2630	TGGTTTTGGTCTTTGATATTT	21	3	129	26.3566	10.8527	26.3566	36.4341	62.7907	37.2093	0.723404	0.411765	33.6	26.0465	0.7	-	34	14	34	47	33.6	TTTCCTCGAGGACTTGGACCAAGTGACAGGATATTGAGGAGCGCGAATAAATTAAATGTTTGTAAGTTCCATGGAGTTGCAAATATAGCTTTGGTTGAGTGTATAAGTTGGTTTTGGTCTTTGATATTT	2630	532	-	2	mtr-miR2630a	TGGTTTTGGTCCTTGGTATTT	BQ412384	129	35.7	0.74375	0.372093	TTTTTTTTTTTTTTTTTTTTAGGCTTCACAAAAAGAATCATTCCAAAATATTCTACATTAAGTTTACATCTGATAAAAAATAACAAAAGAAATATCAAAGACCAAAACCAACTTATACACTCAACCAAAGCTATATTTGCAACTCCATGGAACTTACAAACATTTAATTTATTCGCGCTCCTCAATATCCTGTCACTTGGTCCAAGTCCTCGAGGAAAACAGCACCTTATTTATGGTAAAGTGTCATTTACCTTTCATCCATGTGTGCAGTGGGTTTTCAGGTCGAGTCTCCACCTTCAAGCCAACAGGAAAGCTTGAAGGAAACATCAGTCAAGTTTCTTTTCTGAGTGCTCACCATCATTATCTGTATCTAGGACCTTGCCTTTAAGCTTCCTTGCA…
2868	2868a	TTGGTTTTTGAAGGAGAAA	19	3	156	35.8974	17.3077	14.7436	32.0513	67.9487	32.0513	1.12	1.17391	27.6	17.6923	0.552	+	56	27	23	50	27.6	TTTTTCTTTTAAGCCACTCTTCTTTTGAGTTCATATAAACTTCAACTCAATACCCCCAAGAAAACCCAGAAAAAAAGATCACAACTTCGTTTATTAAAGAGTCTCGTTTATTAAAGAGTCAAAAAGGAAGGGACTTTTTGGTTTTTGAAGGAGAAA	2868	298	+	3	osa-miR2868	TTGGTTTTGTGTAGTAGAAA	BF278704	156	28.7	0.574	0.320513	AAGAGACAGACTGTGTTCCAAATCCTAAAAACCAAAGCGAAAATTTAGAAAGAAAATCACTCCTCCCATGTTTTAACTTCAACGCTTTAACAACACCAATTACATAAACAAAGCAAAACCCAATTATTTTTCTCCTTTTCTTCCCATTTCTGGTCATCCATTTTTCTTTTAAGCCACTCTTCTTTTGAGTTCATATAAACTTCAACTCAATACCCCCAAGAAAACCCAGAAAAAAAGATCACAACTTCGTTTATTAAAGAGTCTCGTTTATTAAAGAGTCAAAAAGGAAGGGACTTTTTGGTTTTTGAAGGAGAAATGGCAAGTGGGGATCTTGAAAGAGGAGGAGGAAGTTATGTGAAGAACAGGGGGAATAGCTATAACCAATCAGTCTGCTGCTGC…
	2868b	TTGTTTTTGTGTGTAGAAG	19	3	163	30.0613	12.8834	21.4724	35.5828	65.6442	34.3558	0.844828	0.6	41.5	25.4601	0.741071	-	49	21	35	58	41.5	CTTGATCACACAAAGCAAATGGGGAATGTGGGATCTCCCATGAGAAAAAATAATGTCTAGAGCAATGCTGTTTTACGAGTTTTTAGCAAGTGTTCGAGGCATGAATCAATGATATTATTTTTAAAGTTCTTTTTACCTTAGCTATTGTTTTTGTGTGTAGAAG	2868	565	-	3	osa-miR2868	TTGGTTTTGTGTAGTAGAAA	BQ407836	163	42.6	0.760714	0.343558	TTTTTTTTTTTTTTTTTTGGCAAACGGTTGAACTTCATTATATCATAGAGGTTCATTTGCTAAGGCTCTTCTACACACAAAAACAATAGCTAAGGTAAAAAGAACTTTAAAAATAATATCATTGATTCATGCCTCGAACACTTGCTAAAAACTCGTAAAACAGCATTGCTCTAGACATTATTTTTTCTCATGGGAGATCCCACATTCCCCATTTGCTTTGTGTGATCAAGAATCCCCCAAACTCACTTGTCAAAGAAACTGATTAACGCACACCTCAATTTGTCACGTTAATGTGTCCCTCATCTAAATAATAATTTGACCCAGCAACCTCTTGCTTCCTGTCCTTCAAATGAATCAACATTGTTAAACCTTGGTCGGGGATAGGTCGGAACCCGCCCA…
2911	2911	GGGCGGGGGAGGGGCTGAGGA	21	3	684	19.152	15.4971	45.1754	20.1754	39.3275	60.6725	0.949275	0.343042	232.2	33.9474	0.559518	+	131	106	309	138	232.2	TCCTTATCCTCTTCAAAATGTTAGTATATTCCACCCTTGGAAATTAGGAAGAGTTTTGCTTTTCTCTAAAGGGGATAATAGGCAACAAAGGTTAAAAACAAAGCCGGACGTAATGGGGATTCGAAAACTAACGATAAGAATGAAAAGACTGGAATGCTGTCTCTCTCTCTCTGACTCTCTCTTCAATATTTTTTATTATTTTTCCTCAAAAGTCTTTTTCACTCTTTCTCTCACCGGTACCGGCGACTTCATAACGGGTAGCCGTCGTATTTTGGCGGCGCCGACTTTCCTGGTTCCCGGCGATCTCCAAAAGTGCTCTTTTAATATTAGCTGCTCAAGGGCATGGGTTTGGGACTCTGGGTGTAGCTTGCTTGGTGGAGGGATGGGGGGGGGGGGGAG…	2911	749	+	3	peu-miR2911	GGCCGGGGGACGGGCTGGGA	BG445996	685	239.9	0.576683	0.607299	CCATAATGATCACTTACTTTAAACCATTAGTTTAGTCGGCTACTGATTCTTCTTCTTTCTATTTGATTTTATTTTCCTTATTAATCCTTATCCTCTTCAAAATGTTAGTATATTCCACCCTTGGAAATTAGGAAGAGTTTTGCTTTTCTCTAAAGGGGATAATAGGCAACAAAGGTTAAAAACAAAGCCGGACGTAATGGGGATTCGAAAACTAACGATAAGAATGAAAAGACTGGAATGCTGTCTCTCTCTCTCTGACTCTCTCTTCAATATTTTTTATTATTTTTCCTCAAAAGTCTTTTTCACTCTTTCTCTCACCGGTACCGGCGACTTCATAACGGGTAGCCGTCGTATTTTGGCGGCGCCGACTTTCCTGGTTCCCGGCGATCTCCAAAAGTG…
2947	2947	TATACCGTGCCCATGACTGTAG	22	3	86	22.093	15.1163	23.2558	39.5349	61.6279	38.3721	0.558824	0.65	44.6	51.8605	1.35152	+	19	13	20	34	44.6	TTACGTTATGGGCATGGTATGGATTGCTGTTTTTGATGATTTGTTGCTTTCATTAACAGCAAATTATACCGTGCCCATGACTGTAG	2947	113	+	0	gar-miR2947	TATACCGTGCCCATGACTGTAG	BQ404725	86	44.62	1.35212	0.383721	AAATTTTGAAGTTCCTTTTTGTTCGGAAAATAAGCTTGTTAAGCGAAGTTACGTTATGGGCATGGTATGGATTGCTGTTTTTGATGATTTGTTGCTTTCATTAACAGCAAATTATACCGTGCCCATGACTGTAGCATCACTCGGCAGCTCTATGGGTGTATATTTGCCAGTTCAAGGAAGAGAATTGCAGCATTAGTATCTTGTTCTGTGAAGTTAAGCTTTAATTATAGTTTTAGGGAATTTAACCCATCAATTTATTTCAAAATTTCAACGATTATAAGATCCTGTATAATCCCCTTAAAAATCCCTATGGGTGTTTTTTTTATAATTAATAAAAAATTTAATTTGTTTTTTATAAAAATTTATATGTAGATGATGAAGTATGCACTGGGCTCTGAG…
3447	3447	TTTGAGTTGTAAGTTATGAA	20	3	50	36	4	28	32	68	32	1.125	0.142857	6.7	13.4	0.41875	-	18	2	14	16	6.7	TAGATAGCTGTGAATATAGAAGCAAAGGGTTTTGAGTTGTAAGTTATGAA	3447	384	-	3	aly-miR3447	TTTGAGTGTGTTTGTTATGAA	BQ410812	50	7.1	0.44375	0.32	TTTTTTTTTTTTTTTTTTGAATCAAAACCGATAGCTTATTTCTTACAACAGATATGTCTTAAATTTACAAGTCAAATCAGGATGAAACTGACCAAGTCTGTAGGCAGAGCATAAAGACCATATTGGAGCATCCATCTAGTTATCTTACAAGCCCGCCCTTGTTGTCAAGGTTAGATCATGATAGGCAAACAGAGATCAAGCCAATAACAAAATCAAAACTACAAACTAATACTGTCAAGTTCATAACTTACAACTCAAAACCCTTTGCTTCTATATTCACAGCTATCTAGCCTTAAGCAGTATCAAGATATAGATAATGGATGTAGATCCCAATCATTAAACTGTAGCACCGACCAAGATTGTGTATCAAAGCAACATTTTTACAATCAGCAGTTCCTC…
4248	4248	GTATTTTATTTTTTGGCAATCA	22	5	69	24.6377	8.69565	27.5362	39.1304	63.7681	36.2319	0.62963	0.315789	11.5	16.6667	0.46	-	17	6	19	27	11.5	GTATTTTATTTTTTGGCAATCAAGAGTCCAAAGTGACTTGGTGTTTAGTGATGTTAATGAGTGGGTCAG	4248	512	-	3	aly-miR4248a	ACATTTTATTTTTGGCAATCA	BQ415249	69	12.2	0.488	0.362319	TTTTTTTTTTTTTTTTTTATTCAACAAACTTAATTTATTTCACTCTGACCCACTCATTAACATCACTAAACACCAAGTCACTTTGGACTCTTGATTGCCAAAAAATAAAATACAAGTAAACCTTTCAAGCTCCTAAACAACACATGTTACGAGAAATTTTAACTGATCGTATTGCAAAAGGACGCAGGCTGGGCCCTACTTCACAACAAGCCAAGACTATGTGTAAATGGAACCTAATCTAATCCTTTTACTGTCTTATACAACCAACCCAAAGACATCATTTTAATCTCTTCCATTGACACCCCCAAAGTTGCTCGGCCTTATCCATTTTATTTGATCTTCCATCTACCATTTCAACCCAAGAAATCCTCCATGGGGTCAACGTGGTGTCCCTTCTTA…
4413	4413	AAGAGTATGTAAGCACTG	18	5	51	25.4902	17.6471	21.5686	35.2941	60.7843	39.2157	0.722222	0.818182	13.2	25.8824	0.66	-	13	9	11	18	13.2	AAGAGTATGTAAGCACTGGTGCATGAACCATCATTCTTGTTTGCTACTTGT	4413	394	-	3	gma-miR4413	AAGAGAATTGTAAGTCACTG	BM358829	51	13.2	0.66	0.392157	ATCCAATTGAGAATTAATTTGGGGTTTCAAGATGTGGTGATCGAAGGCGATTCGCTTACGGTGATAAAGAAACAAGTAGCAAACAAGAATGATGGTTCATGCACCAGTGCTTACATACTCTTTGAGGAAGAGATTTAAAAACTGTGGATTCTCGCATTTTCAGAGGCAGGGGAACCAAGTGGCTCATCTTTTGGCCATTGAAGGATTAAGGGTTGAAGGGAAGACTTATCTGCTTGACGGGGTGCCGGATTTTGCAAAAGAGGCAGTGGAGAAAAATCCACGAGGAATGGTTGGGGGAGCATCTCTAGTATTGTAAAATGAAAATCAGGTTCAAGGTATTGTTAGGTTGCTCACCGATTGGGGAAAACAGTAGTGAAGGAAAGTAAGAGTCAGGAGGAT…
5020	5020	ATGGTGAAGAAGGTGAGA	18	3	191	28.2723	17.2775	28.2723	26.178	54.4503	45.5497	1.08	0.611111	63.3	33.1414	0.727586	+	54	33	54	50	63.3	GGGCACCTTCAATGCCATCTGTCAATCATATTGCAGATATGGTGATTGACACCATTGGTGACATCAAGACGAACATGAACACGATCATGGGCCTGATCCTATGGCTGGAGATTACAGCCTTTGGCTTTTTGGAGAATATGGACTAGGTGTTGTGAACATGGACTGCAATAGGGATGGTGAAGAAGGTGAGA	5020	534	+	3	ath-miR5020b	ATGGCATGAAAGAAGGTGAGA	BG441186	191	64.2	0.737931	0.455497	GAGTCCTGCTTGTCAAGGGGATAGCCCAACGCTGCCTAATTCTACAGTGTTTAATGTATCTCCTCCGTACCGGTTAAGATCTAACAGAACTGCTGTTTTGAAGTCTGTGGAAAGACAACTTGAGTTAACATTCGATAAAGAGGCATGAAGGTAAGACAAAATCTTCAGATTTATGTTTGAATGGTAGCTCTGCTGTTGAAGATTGCTTGAATGCGATGAGGATGGGGGTCACATAGTTCTCAAACTGATGAGGCAAATATTCTGTTGATGCTGGCTTTCGTTTCCCGAGCAATGGCATCCAAATCAGCACTTGTGCCGGCAGACTTACAAAACTTACAAAGTCGTAATATTCTTTATGAGGGGCACCTTCAATGCCATCTGTCAATCATATTGCAGATA…
5021	5021a	AGAGAAGAAGAAGAGAAAA	19	5	380	33.4211	27.3684	17.3684	21.8421	55.2632	44.7368	1.53012	1.57576	100	26.3158	0.588235	+	127	104	66	83	100	AGAGAAGAAGAAGAGAAAAAGATGGGGTTGATGATGGATCAAGTTTGAAAGCTTGGGGGGTTAGTATAAAAATAAAAATCACCCCTTTCAAAAACCTGGAAACCCCACCAAATGGAACTTACAGATTTGCAAAGCAATAAGCAAACCAAAAACAACAACAGCAGCAGCAGCAGCAACAATAACAACAACAATTCTGCAGAACCCCACCATCAGTCTCTCCAGCAGCACCATCTGGCACACCAAAAACAGACGGCTTCTCCCCAGCTTGTGGGCCCTTTTGATGGCACCAGATCTTCAGGTCCTTCTTCGGGTAACCCTTTTAATAGGGGCTCCATTTTTCACCTCCATCCCCAACACCCTTTTCATCTTCTTCTTCATCC	5021	231	+	2	ath-miR5021	TGAGAAGAAGAAGAAGAAAA	BF270011	380	100	0.588235	0.447368	GAACTTAGGTCCCCCACCTGGGTTAGGGTAGCCAGTCTCTAGCCTTAGCAGANCCTGCCTAGCTACCTAGCTCTTAACTCGCCCAAACACAGCAGTCAATCAGAAAGCAATTGAACCCCACAAACTCATAGTCCTACATAGTTCCACACTCTGCAAAGAACTGAGAAGAGAAAAAAAAAAGAGGTTGTTTAACTTTTTTTTTTCTCGAGAAAATATAAGAGATGAGTTGGAGAGAAGAAGAAGAGAAAAAGATGGGGTTGATGATGGATCAAGTTTGAAAGCTTGGGGGGTTAGTATAAAAATAAAAATCACCCCTTTCAAAAACCTGGAAACCCCACCAAATGGAACTTACAGATTTGCAAAGCAATAAGCAAACCAAAAACAACAACAGCAGCAGCA…
	5021b	TGATAAAAGAAGAAGAAAA	19	5	192	23.9583	21.875	19.2708	34.8958	58.8542	41.1458	0.686567	1.13514	56.4	29.375	0.713924	+	46	42	37	67	56.4	TGATAAAAGAAGAAGAAAAAGAAGTTAGAACGAGCAGTCATGGAATCGTCGAGTGAGCTCGATAGGCTGCACTTTTTTGAGCAAGCTCGTAAAATTTCCGAAGCTACTTATGCTTCCAATCCTCTCGATGCCGACGTTGGCTTCCTCCTTCTGTTGATCCGTTTTTCTCTTCTTCTTCTTCATCTTTTTTTT	5021	35	+	2	ath-miR5021	TGAGAAGAAGAAGAAGAAAA	FL577643	192	57.2	0.724051	0.411458	ATCTTCAAGCTATTTATATAAGAAATATCGAACCTGATAAAAGAAGAAGAAAAAGAAGTTAGAACGAGCAGTCATGGAATCGTCGAGTGAGCTCGATAGGCTGCACTTTTTTGAGCAAGCTCGTAAAATTTCCGAAGCTACTTATGCTTCCAATCCTCTCGATGCCGACGTTGGCTTCCTCCTTCTGTTGATCCGTTTTTCTCTTCTTCTTCTTCATCTTTTTTTTTTCAATTAAAATTGATTTTTAGCTAATTTATATTTATTGTTTACAGAACTTAACAAGATGGGCTGGAGCTTTACTTGAGTTCTGT
	5021c	AGAGAAGAAGACGAAGAAGA	20	5	207	33.3333	21.256	20.7729	24.6377	57.971	42.029	1.35294	1.02326	59.5	28.744	0.683908	+	69	44	43	51	59.5	AGAGAAGAAGACGAAGAAGAATTGAAATGGCATATAGGAGAAGGCATGGAATAAGCAGATCGGCGACGTTCAAGGAAGAGATTGACCACTCATCACCTGCAGCAGCAGCAGCAGCTGTAGCTGGTGACAACGACTTCAAAACCAAAACATTAACTTCCTCCTATTCTTTCTCTAAAACGTCTAAGGTTTTTTCTTTCTCTTTTCTCA	5021	121	+	3	ath-miR5021	TGAGAAGAAGAAGAAGAAAA	BQ407471	207	61.42	0.705977	0.42029	NCTTGGGCNGGAAATCGCGCTTCTGGGCGGTCGACACATACGGATCCAAANATTCGGCACGATTTTTTTTCTTTTTGGTAATTCAATCCGGCTAGCACCACCAAAATAACGAAGAAAGAAAGAGAAGAAGACGAAGAAGAATTGAAATGGCATATAGGAGAAGGCATGGAATAAGCAGATCGGCGACGTTCAAGGAAGAGATTGACCACTCATCACCTGCAGCAGCAGCAGCAGCTGTAGCTGGTGACAACGACTTCAAAACCAAAACATTAACTTCCTCCTATTCTTTCTCTAAAACGTCTAAGGTTTTTTCTTTCTCTTTTCTCAAAACCATTTTGATCAGATCAGATCAGATGGGATACCATGTTCATGATTCCTTTTTCTTTTTTGTCTGATTTC…
	5021d	TGAGAAGAAAAAGAAGAAAG	20	5	176	36.9318	11.9318	23.2955	27.8409	64.7727	35.2273	1.32653	0.512195	48.4	27.5	0.780645	+	65	21	41	49	48.4	TGAGAAGAAAAAGAAGAAAGGTGGAAGTGGGTTTCAAGTAGGGAAAAGAAAATTGAAGACCAAGTTAACTGAAGTTGCTAAAGCTAAAGCAGCTCAAGCAATGGAGCTTGACAAATGAGCTTCATGGTTATGTAATTTTAGAGGGAATATTCAATATCCTCTTCTTATTCTTCTTT	5021	194	+	2	ath-miR5021	TGAGAAGAAGAAGAAGAAAA	BE053981	176	48.36	0.78	0.352273	GTTAGGTTTAAGCACAGAGGAGGAAGATCAGTGAAATTGGAGGCGGTGCCTACAAAGGAATATGTCGAGAGAAGAATAATTTATCTCGTAGGAAAAAGCAGCACGAATTCGATCTCCAAAGGGAGAGGGAAGAGAAAGAAAAGAAGGTTAAGAAGCTTCAAGCGAAGAAGAATAAGATGAAGGTTGATGGTAGTGAGAAGAAAAAGAAGAAAGGTGGAAGTGGGTTTCAAGTAGGGAAAAGAAAATTGAAGACCAAGTTAACTGAAGTTGCTAAAGCTAAAGCAGCTCAAGCAATGGAGCTTGACAAATGAGCTTCATGGTTATGTAATTTTAGAGGGAATATTCAATATCCTCTTCTTATTCTTCTTTTTTTATTTTATTTTTATTTCTGTTAAATTT…
	5021e	TGAGAGAAGAAAAGGAAAA	19	3	62	41.9355	11.2903	17.7419	29.0323	70.9677	29.0323	1.44444	0.636364	10.6	17.0968	0.588889	+	26	7	11	18	10.6	GTTTCGTTTCTCTTTTCATACATTCGATTCAAAAAAGGTAAAATGAGAGAAGAAAAGGAAAA	5021	231	+	3	ath-miR5021	TGAGAAGAAGAAGAAGAAAA	BQ404468	62	10.6	0.588889	0.290323	TCGCCCTTCGTCGTTTAATCAGCCTTTCGAAGCCTGTTCTCTTGCCTATCCTTTCGACTCACTCAAGAGTCAATCCAGGCTTCATCGAACTGAAAGATTCGCATGTCTTGCTCACGAACCCCGAATCACCGCTTGGTTTCAATCGTAGCGAAGCAAGCGAGGATTCGAAGACATCAAACGCAGGTAAGTTTCGTTTCTCTTTTCATACATTCGATTCAAAAAAGGTAAAATGAGAGAAGAAAAGGAAAATAAGGGAGGGAGATTGTGAATGAATCACCTTTCGATTCGTCTATTGCTTTTCTATTGCGTATATTGTCTGTGTTTGTATTCGTGTTTTTTGTTGCGTAAAAAAAAGGAAGAAAATACAACCGTTATTACACGGCTTTTATAGCCGAAAAC…
	5021f	TAAGAAAGAAAAAGAAGAAAA	21	3	354	49.7175	7.62712	9.32203	33.3333	83.0508	16.9492	1.49153	0.818182	51.6	14.5763	0.86	+	176	27	33	118	51.6	TTTCCTTTTANTTCTTTTTTAAAACTTTATTATTAATTTAAAATTTTTCCATATTCATTTAACTTTAAAAGCTTATAAATATCCATAGAGAATCAAAAAAAAAAAATACTATAGTCAACACTTATTTGTATAATAAACAAATAATAGAAAAATAAGAATAGATGTAAAATAACCTAAAATTATTATGATCTAAAAATATGAGAAAACTAATTTAATAAATAAAATATTAAATAATGAATCATGCCTTAAAATAANAATCTGTGGGATTGGATATTCGTGAATGATATCTTGAAGATAGAGTAAGAAAAATAAATTTTATATTAATTAGAAAAAAATAAGAAAGAAAAAGAAGAAAA	5021	655	+	3	ath-miR5021	TGAGAAGAAGAAGAAGAAAA	BM358272	356	48.34	0.779677	0.174157	TTTTTTTTTCTTTTTTTTGGCAAATGAAACTTCAATTTCAGAAATTAAGCAGTCAGACCAGAAAAGAAAAAAGAAAGAAACAAATGATAGCTTAAACAGTTGATGCTTCATCATTTTTCCTTTGGAGGGGCCTTCTTTGCAGCCTCAGCTGCTTCCTTCTCTGCCTCGATCTCGGCTGCAATGGCATCTATTTCAGCTTCTTCAAGCTGCCAAAAACCATGTTCCTTCTTCATCACAACAACTTCTATGTTCTTTCCCCCACTCTCAACAACCTCAAACAATGCACAAATTGCAAGCTTAATGGTTTCTTACCCAAAANTTTCCTTTTANTTCTTTTTTAAAACTTTATTATTAATTTAAAATTTTTCCATATTCATTTAACTTTAAAAGCTTATAAAT…
	5021g	TGAAAAGAAGAAAAGAAAG	19	3	167	40.1198	7.78443	20.3593	31.7365	71.8563	28.1437	1.26415	0.382353	34.3	20.5389	0.729787	-	67	13	34	53	34.3	TTCCCTTTTCTTCTTTTTCAAATGGGTTATGAGCTTGAGTTATTAAAATCAAAATTAAAGGAAATGAAAATAAGATTTATTAGAAAATTAAAAAAATTAGGGTTTTCTGGATAAGAATTGGGGATTTTGCATGGCAGAGCCGGTAAATTGAAAAGAAGAAAAGAAAG	5021	649	-	3	ath-miR5021	TGAGAAGAAGAAGAAGAAAA	BG440183	167	35.4	0.753191	0.281437	AACCTATTCACTTCCTTCACGTCATCTTTCTTTTCTTCTTTTCAATTTACCGGCTCTGCCATGCAAAATCCCCAATTCTTATCCAGAAAACCCTAATTTTTTTAATTTTCTAATAAATCTTATTTTCATTTCCTTTAATTTTGATTTTAATAACTCAAGCTCATAACCCATTTGAAAAAGAAGAAAAGGGAAATGAGCAATTTGAGGACTGTTTGTAGCCACACATGGTCTTCACTTCATTGATGTGTAGTAGCAGGCACCACTACCTCCATCAAGCTCGATCCAGAACTAGAGTTGCCTTTCGAAACCCTGATTNTAGGTCATCTTCCTTTCTCTCGTGGGCTCATTTGTCCAGAGATTTGAGGANGAAGGAGCCGTGTTNNNNNNNNNNNNNNNAAG…
	5021h	TTAGAAGAAGATGAAGACAA	20	5	146	24.6575	24.6575	22.6027	28.0822	52.7397	47.2603	0.878049	1.09091	45.3	31.0274	0.656522	-	36	36	33	41	45.3	TTAGAAGAAGATGAAGACAAGGAAGCCTTGAGAGCAGCGAATCGTGCGGAGAGATCATCGCCCAACACAGCCTTCAGTTCCTCGTCGACATTGTCGGGAACGACAACCTTCGATTTTCGATCCTTTTTCTCTTCGTCTTCTTTTTG	5021	256	-	3	ath-miR5021	TGAGAAGAAGAAGAAGAAAA	BQ404314	146	46.2	0.669565	0.472603	TTAGCGGCAGNAAAAAAAAGCTACGCCGCAACGACGGAGAACGATGCTGTGGATCAGCTGTTGCAAGCGGCGCAGGATGAGATGCTCTTAGAACTCTCTGTCGACAGTCACATGTCACGTGTGGCACCTGATTATCTCAACCCTGATCTCCGCCGTCGATTCCAGGCTCTCCGATCCCGACCTTCCTCTTCCCATTCACAACAGAAGAAACAATCATCGGCACCACCACCATCGCCGCCGAAACCACAGCCGGAGCAAAAAGAAGACGAAGAGAAAAAGGATCGAAAATCGAAGGTTGTCGTTCCCGACAATGTCGACGAGGAACTGAAGGCTGTGTTGGGCGATGATCTCTCCGCACGATTCGCTGCTCTCAAGGCTTCCTTGTCTTCATCTTCTTCT…
	5021i	GGAGAATATGAAGAAGAAAA	20	3	49	42.8571	4.08163	16.3265	36.7347	79.5918	20.4082	1.16667	0.25	11.3	23.0612	1.13	-	21	2	8	18	11.3	NTTTCTTATTCGTATTAAGTAATTAATTATGGAGAATATGAAGAAGAAAA	5021	1256	-	3	ath-miR5021	TGAGAAGAAGAAGAAGAAAA	AW730578	50	11.3	1.02727	0.22	NNNNTTTTNNNNNAAAANAAAAAAAAATATAATNAATNTTTTTCCCTTATTTNAANAATACNANNATNTTTTTTTTAAATNTATGTTTAAATAGTTCGTTTTTNTTGTTTATAATTATTTTCTTCTTCATATTCTCCATAATTAATTACTTAATACGAATAAGAAANANCAAACTTGCTCCCCACTCCCCGTCTTATTCCTCTTCACACTCCCTCCATTATACTATCATCATCCTTGCCCACAACATCAACACATTCCTACACACATCCATCTTCAATAATAAATCACTCCTCCTCCACCNCNTCTCCCCACTTCTATCGATAGTTAAAACTAACCACACATAAAAACACCAATTCAGACAGCAATCAAAACACTAATAAAACGCAACTCGTACACTCT…
	5021j	TAAGAAGAAGAAGAAGAATA	20	5	55	34.5455	18.1818	14.5455	32.7273	67.2727	32.7273	1.05556	1.25	25.7	46.7273	1.42778	-	19	10	8	18	25.7	TAAGAAGAAGAAGAAGAATAAGCAAAGCCTTTGCATATTCTTCTTTTTCTTCCTC	5021	332	-	2	ath-miR5021	TGAGAAGAAGAAGAAGAAAA	BM358414	55	25.7	1.42778	0.327273	TTATTTGATGTAATTAAGAAGTAAAAAAAAAACAGTAATATATCCGAAAGAAACTGAAAAAGCGTGGCAGTGATTGAGCTCCGAAGTGAGACAAAAAGAAATTTTGTGAGGAAGAAAAAGAAGAATATGCAAAGGCTTTGCTTATTCTTCTTCTTCTTCTTAAATGCTTCGAGGGATTAAGCTTATTCGAAAGGAAAAAGTATCGTCGTCTTCCTTCGCTGCCTCAGAAAAGCTAAACGTTTCGTTCTGTGCTATCTGCGTATTGATTTATTGTAATGGCGTTTGCTTTTTTTTCCGACGCTTGATGGCCTTCTCTGAATCTATTCCATTGTTGTTGTATAAGGCAATAATTGAAGTCCGGTCTTACTATTGCAAGAAATATGGATTCTGAGTCGAACA…
5053	5053	CGCCGCTGTCGTCGCCGCCGT	21	3	149	21.4765	30.2013	20.8054	27.5168	48.9933	51.0067	0.780488	1.45161	48.1	32.2819	0.632895	-	32	45	31	41	48.1	ACGGTGGCCTTTATGGCTTGGACCTGAAGAAGCATCAGACGCCATTGAATCATCACTGTCAGCGTCTTCATCAGCATGGTTATCGACACCATAAACACCTTCATCATCAGCTTTTTCACTGTGTCCATCGCCGCTGTCGTCGCCGCCGT	5053	373	-	3	hvu-miR5053	CGCAGCTGTAGTCGCCGGCGT	BG445539	149	48.3	0.635526	0.510067	GTTGATTCAAAGTCAGAATTAATGGGTGTATAGATTTCCAGGTGGTGAATTTATATCTATATCTATCATTCAGTTTCTATATCTATGTATATACATATTTGCGTGTCGTTTTTGTTTATGTAGCTTTCAAATAAGTGATGAGATGGGTATATCTGTTGTTTCCTTTTGTCATCAAAAGCTGGTTTTGACAGTGAAATAGATGAAGCTGCTCTCATGCTCATGCCTTGTCTAAATACACATCCTTTCTGCTCATTATAATTACAACAACTCCATCTACCGAAGCTTTTGTCATCTACTTTATTCTATTAAGGTTCCTTTCTTTTTACTATGGAGTCTTCCGAAATCTATGGAGGCATCGAGGAATGCCACAGTAGTGAATCAGGGTGGACAATGTACATT…
5142	5142a	ACATTGATTATAACTGAT	18	5	72	40.2778	11.1111	15.2778	33.3333	73.6111	26.3889	1.20833	0.727273	6.6	9.16667	0.347368	+	29	8	11	24	6.6	ACATTGATTATAACTGATATTTCCGAAATGCAAATAAGCTTTTTTAAGAAAAGTGACCTTATAAGAGAATGT	5142	180	+	3	rgl-miR5142	ATATTGATTGATAAGTGAT	BQ410726	72	7.4	0.389474	0.263889	TTTTTTTTTTTTTTTTTTTACAACTTAAAATTTGTAACATTATATCCAAAGCATAATTTGGGAAAGAACATATGAGGACAATGATTTTACCACTTACATTACATGTGCTACAGACACTCTCACACGGTGGACAGTACTGAAGTTAATAAAACTCCTTTATTTTCAACGGCCACATAAATACATTGATTATAACTGATATTTCCGAAATGCAAATAAGCTTTTTTAAGAAAAGTGACCTTATAAGAGAATGTGAACCACCTGGACCATGATATTGCAATGCCATTTCCATGGAGTCTAACACCTCATGGTTTTAGGGGGATGGCTCAATCCAAAGCTTTGCTGTTTCTGGCATGGTACATTCCTCCAGTCAACCGTTTCCATTGAGGGTCACAAAGCACC…
	5142b	ATATGCTTGATATGTGAT	18	3	129	32.5581	9.30233	20.155	37.9845	70.5426	29.4574	0.857143	0.461538	28	21.7054	0.736842	-	42	12	26	49	28	ATCACGTATCTGTTATTATTCCGAAGTGTTCAACTGAGAAATTGATTAAATGAAATTGTGTATGACTTTGTGAAGACAAGTTTAAGTATATACGTGTGTAACTTATGAGTAATATGCTTGATATGTGAT	5142	249	-	3	rgl-miR5142	ATATTGATTGATAAGTGAT	FL577043	129	28	0.736842	0.294574	TATTTCACTCATCAACTGCCCTGACCACTCTTCACTACAAATAAATTTTCTCTTCGTACAGAACTCGTATGATGTTATCGTTTATTTTATTTGAAACTATACTCATTAAGGATTTCAAAAATATAAATTATATCCCAAAATTATTTTCTTACAATTTTTAATGATTTTTAAAAGTTAGAATAGGGGATCACGTAGTCATTCTAAACCAGTCTCATAGAAACTTAAATATCTCAGAATATAGAATTCCTTTGTTTGCTCTGTTTCTGTTATATGAAAATAGACTCATTAAGATTTAATTTGATATCTCATTCAATCTCTAATTCAATTTCTAATATTTTTGGTAAATTTTTAAATTCTCATCACTACAACTATCTAGAACAGTTTTATTGTCAATTCTGA…
	5142c	ATCTTGATTGAGAAATGAT	19	5	75	25.3333	13.3333	12	49.3333	74.6667	25.3333	0.513514	1.11111	13	17.3333	0.684211	-	19	10	9	37	13	ATCTTGATTGAGAAATGATCATTTTGCTCTTATAATATCTTAATATTCACGTTTGTGTCATTTCTTACTTTTGAT	5142	77	-	3	rgl-miR5142	ATATTGATTGATAAGTGAT	DX919787	75	13	0.684211	0.253333	GAGTGGGAACCAAATTGAATAAGTATAAAAATAAGAGGGACTAAATTAAAATTTTATCAAAAGTAAGAAATGACACAAACGTGAATATTAAGATATTATAAGAGCAAAATGATCATTTCTCAATCAAGATAATTATCATGATAATAATTAGTGAAAATGGTATCAAAATATTATTGGTTAGAGNTTTTTTTATTATTTAATTAATA
5185	5185	TCCTAGTTATTTTTCAAATG	20	5	53	30.1887	5.66038	20.7547	43.3962	73.5849	26.4151	0.695652	0.272727	9.3	17.5472	0.664286	+	16	3	11	23	9.3	TCCTAGTTATTTTTCAAATGAGTAAAGTGATTTATGTGATAAGTGTATTGGTA	5185	407	+	3	bdi-miR5185a	TTCTAGTTCATTTTTCAAATC	BF271803	53	9.3	0.664286	0.264151	CCGTATTCAAGAAATATAACAAGTAGTGATCAGCAACTTCCATATCGTGAGTATATGCCCGCTGCTTGGCAGTCTTTTGTGACACACAGGATTCTCGTACGAGCTACAGATGATGATTTGGTTAATGGTGAGCATCAAAACAACTCCATATATCTATTAAAATGGTTGCTGCCACCGCTGAATTCCTTGGACAAATTTACAGTGAGAGATACTGGCGTGTTCATCCTTTCTTGAACATGTGTACTGGGATGTATGACTTACTATATGTTAGTGAAGAAGAGAAAGAAGAGCGAGTGATGGAAAATATTGTAGAGAAAGGAAAGGAGATGACGAAGAAGAGAAAAGAGACTGGTGAAGCCAGCGAAGTGAAAGTTCTAGCTAAAAAGAGAAAAAGTACTC…
Family	miRNA	Mature Sequence	ML	Lc	PL	A	C	G	T	AT	GC	A/U	C/G	MFE	AMFE	MFEI	Blast Type	A	C	G	T	MFE	Precursor	Family	MiRNA Start	Blast Type	Mismatches	known miRNA	known miRNA mature Sequence	Gene Accession	length of Precursor	MFE	MFEI	GC Content	gene Sequence
		Mean	19.8904		138.438	29.8612	15.359	21.689	33.0909	62.9521	37.0479	0.937851	0.760039	35.1877	24.9191	0.701708
		SD	1.02146		119.725	6.9098	6.81018	7.99181	7.84656	11.7811	11.7811	0.260827	0.380055	35.1228	9.21021	0.250903
49 families 73 miRNAs				Min		11.33	0	5.76923				0.414634	0
38 3' and 35 5'				Mam		49.72	30.2	45.1754				1.53012	1.65

## Sheet: Sheet1
0
1.64706
